# Supplementary material for: Alpha-centractin is a novel substrate of SETD3 methyltransferase in vitro
Source: PeerJ. 2025 Oct 20;13:e20195. doi: 10.7717/peerj.20195 (PMC12548662; doi:10.7717/peerj.20195)
Supplement: Supplemental Information 6 — The proteins methylated (deuterated) at histidine residues are shown on a yellow background. All identified peptides of the modified proteins are also listed. OK column indicates whether the protein or peptide match has been determined as good (2), possible (1) or poor (0). [file peerj-13-20195-s006.ods]

## Sheet: Band_1
	Proteins identified in gel bands submitted to trypsin digestion and MS/MS analysis.
	Identification was performed with the use of the ProteinLynx Global Server 2.4 software (Waters)
	OK column indicates whether the protein or peptide match has been determined as good (2), possible (1) or poor (0).
	The proteins methylated (deuterated) at histidine residues are shown on a yellow background. All identified peptides of the modified proteins are also listed.
				BAND 1
	OK	Accession	Entry	Description	mW (Da)	pI (pH)	PLGS Score	Peptides	Theoretical Peptides	Coverage (%)	Precursor RMS Mass Error (ppm)	Products	Digest Peptides	Modified Peptides	Products RMS Mass Error (ppm)	Products RMS RT Error (min)	Amount (fmol)	Amount (ngrams)	Protein ID
	2	NP_008835.5	NP_008835.5	DNA dependent protein kinase catalytic subunit isoform 1 Homo sapiens	468786	6.7062	154.4066	47	352	14.1473	7.4091	246	46	0	8.9136	0.01786244	0	0	50165
	2	NP_006112.3	NP_006112.3	keratin type II cytoskeletal 1 Homo sapiens	65998	8.2661	937.921	15	45	22.3602	4.0635	160	15	0	7.6932	0.020095605	0	0	49450
	2	NP_001447.2	NP_001447.2	filamin A isoform 1 Homo sapiens	279841	5.6226	250.9162	38	176	24.7063	6.8823	252	37	0	9.5437	0.020684032	0	0	45165
	2	NP_001104026.1	NP_001104026.1	filamin A isoform 2 Homo sapiens	280561	5.6364	250.3218	38	176	24.6317	7.3823	251	37	0	9.5725	0.020743402	0	0	5005
	2	NP_000414.2	NP_000414.2	keratin type II cytoskeletal 2 epidermal Homo sapiens	65393	8.053	361.2561	7	55	11.1111	3.9787	45	7	0	7.7099	0.018037755	0	0	396
	2	NP_000412.4	NP_000412.4	keratin type I cytoskeletal 10 isoform 1 Homo sapiens	58791	4.9552	135.1134	12	35	26.8836	4.3364	69	12	0	8.5636	0.026914636	0	0	394
	2	NP_000217.2	NP_000217.2	keratin type I cytoskeletal 9 Homo sapiens	62026	4.9574	566.1624	12	40	27.1268	5.3533	99	12	0	7.7689	0.020551639	0	0	205
	None of the identified proteins were deuterated at histidine residues in this band.

## Sheet: Band_2
	Proteins identified in gel bands submitted to trypsin digestion and MS/MS analysis.
	Identification was performed with the use of the ProteinLynx Global Server 2.4 software (Waters)
	OK column indicates whether the protein or peptide match has been determined as good (2), possible (1) or poor (0).
	The proteins methylated (deuterated) at histidine residues are shown on a yellow background. All identified peptides of the modified proteins are also listed.
				BAND 2
	OK	Accession	Entry	Description	mW (Da)	pI (pH)	PLGS Score	Peptides	Theoretical Peptides	Coverage (%)	Precursor RMS Mass Error (ppm)	Products	Digest Peptides	Modified Peptides	Products RMS Mass Error (ppm)	Products RMS RT Error (min)	Amount (fmol)	Amount (ngrams)	Protein ID
	2	NP_001123910.1	NP_001123910.1	spectrin alpha chain non erythrocytic 1 isoform 1 Homo sapiens	284916	5.0607	75.3918	21	272	12.1922	6.792	112	21	2	8.6475	0.02146753	0	0	5842
	2	NP_001104026.1	NP_001104026.1	filamin A isoform 2 Homo sapiens	280561	5.6364	24.3296	9	176	6.1579	4.72	26	9	0	13.2563	0.027038453	0	0	5005
	2	NP_001372616.1	NP_001372616.1	microtubule associated protein 4 isoform 2 Homo sapiens	245203	5.8325	54.9823	13	241	9.3206	13.1915	38	13	1	13.2172	0.027533771	0	0	39803
	2	NP_001275582.1	NP_001275582.1	clathrin heavy chain 1 isoform 2 Homo sapiens	191934	5.3542	1847.444	55	134	35.8547	4.1398	522	53	7	7.7384	0.022603627	0	0	17173
	2	NP_000019.2	NP_000019.2	glycogen debranching enzyme isoform 1 Homo sapiens	174651	6.2955	80.3063	13	126	14.5561	7.5492	63	13	0	9.4521	0.025091492	0	0	15
	1	NP_055506.1	NP_055506.1	RNA helicase aquarius Homo sapiens	171185	5.92	15.5845	6	103	6.1279	7.5316	25	6	1	13.3269	0.032052405	0	0	51658
	2	NP_004437.2	NP_004437.2	bifunctional glutamate proline tRNA ligase Homo sapiens	170482	6.9752	138.3857	22	128	19.9074	4.5145	107	21	1	7.8778	0.024371395	0	0	47917
	2	NP_055680.3	NP_055680.3	condensin complex subunit 1 Homo sapiens	157082	6.1622	84.6475	11	115	13.3476	4.3679	44	11	2	8.0614	0.019363133	0	0	51815
	2	NP_001353590.1	NP_001353590.1	clustered mitochondria protein homolog isoform 1 Homo sapiens	150370	5.6885	63.5214	13	112	15.2819	3.6604	53	13	0	9.7628	0.024801347	0	0	32533
	2	NP_001002800.1	NP_001002800.1	structural maintenance of chromosomes protein 4 isoform 1 Homo sapiens	147090	6.3441	121.798	14	137	16.8478	4.4866	81	14	1	8.9828	0.020114219	0	0	1172
	2	NP_036565.2	NP_036565.2	splicing factor 3B subunit 1 isoform 1 Homo sapiens	145737	6.6533	45.1504	11	94	13.9571	8.452	38	11	1	13.7835	0.022965576	0	0	50872
	2	NP_001361230.1	NP_001361230.1	isoleucine tRNA ligase cytoplasmic isoform 3 Homo sapiens	141287	5.599	271.6382	21	96	19.53	3.7321	117	19	3	6.6644	0.019644443	0	0	35001
	2	NP_001268392.1	NP_001268392.1	structural maintenance of chromosomes protein 1A isoform 2 Homo sapiens	140771	7.1056	38.5345	10	136	11.4781	9.524	37	10	1	9.5734	0.0225755	0	0	15319
	1	NP_001091868.1	NP_001091868.1	coatomer subunit alpha isoform 1 Homo sapiens	139235	7.3354	23.3228	6	101	9.4079	9.5033	23	6	0	12.2488	0.024626756	0	0	4420
	2	NP_001128512.1	NP_001128512.1	dynactin subunit 1 isoform 3 Homo sapiens	138664	5.2526	62.3844	5	104	9.178	8.4884	28	5	1	10.0392	0.023968969	0	0	6154
	2	NP_001374931.1	NP_001374931.1	large proline rich protein BAG6 isoform 17 Homo sapiens	116127	5.2819	65.6385	9	53	13.8308	4.5365	43	9	2	11.2595	0.029834192	0	0	41496
	2	NP_001124463.1	NP_001124463.1	hypoxia up regulated protein 1 precursor Homo sapiens	111266	4.9713	119.9522	14	88	23.7237	8.3092	63	14	4	9.177	0.024290124	0	0	5978
	2	NP_002473.2	NP_002473.2	nuclear autoantigenic sperm protein isoform 2 Homo sapiens	85186	4.0616	1289.781	18	78	31.7259	2.9688	157	16	2	6.9524	0.022433905	0	0	46103
	1	XP_016856525.1	XP_016856525.1	ubiquitin carboxyl terminal hydrolase 21 isoform X5 Homo sapiens	74362	9.9741	22.0918	2	52	6.1377	2.697	15	2	1	7.5866	0.018809224	0	0	83931
	2	NP_006112.3	NP_006112.3	keratin type II cytoskeletal 1 Homo sapiens	65998	8.2661	1497.484	16	45	21.7391	3.7933	212	16	1	7.5244	0.021448912	0	0	49450
	2	NP_000414.2	NP_000414.2	keratin type II cytoskeletal 2 epidermal Homo sapiens	65393	8.053	824.6788	15	55	30.2034	5.0398	100	15	2	8.3528	0.019235887	0	0	396
	2	NP_001366295.1	NP_001366295.1	keratin type I cytoskeletal 10 isoform 2 Homo sapiens	63307	5.0001	491.7874	19	39	31.25	5.484	125	18	1	7.3557	0.023322834	0	0	37786
	2	NP_000217.2	NP_000217.2	keratin type I cytoskeletal 9 Homo sapiens	62026	4.9574	945.6302	12	40	26.9663	4.7262	124	12	0	7.5425	0.018607235	0	0	205
	2	NP_778253.2	NP_778253.2	keratin type II cytoskeletal 1b Homo sapiens	61863	5.6193	436.2801	4	44	8.6505	3.7175	41	4	2	9.7444	0.020056196	0	0	61360
	2	NP_000412.4	NP_000412.4	keratin type I cytoskeletal 10 isoform 1 Homo sapiens	58791	4.9552	490.6628	18	35	31.6781	4.2452	122	17	1	7.2962	0.022996375	0	0	394
	2	NP_002645.3	NP_002645.3	pyruvate kinase PKM isoform a Homo sapiens	57900	7.7532	81.7745	8	43	19.9623	4.5435	30	8	0	10.2294	0.02494085	0	0	46271
	2	NP_001393.1	NP_001393.1	elongation factor 1 alpha 1 Homo sapiens	50109	9.3417	68.8282	2	32	8.4416	3.6078	8	2	0	4.4405	0.022897191	0	0	45116
	2	NP_001092.1	NP_001092.1	actin cytoplasmic 1 Homo sapiens	41709	5.142	293.088	7	34	27.2	4.2094	44	7	0	8.1751	0.019714387	0	0	4475
	1	NP_001373381.1	NP_001373381.1	leucine zipper transcription factor like protein 1 isoform 4 Homo sapiens	29793	4.8961	28.5589	3	21	18.0769	3.3551	16	3	0	9.8355	0.02491904	0	0	40306
Peptides
	NP_055680.3	condensin complex subunit 1 Homo sapiens
	OK	Precursor MH+ (Da)	z	Peptide MH+ (Da)	MH+ Error (Da)	MH+ Error (ppm)	Score	Start	End	Sequence	Modifications	Retention Time (min)	Query Tool	Intensity	Peptide Type	Products	BY Matches	Products RMS Mass Error (ppm)	Products RMS RT Error (min)	Protein ID
	2	2108.0088	2.34	2107.9932	0.0156	7.406	5.1955	1325	1343	(R)YQPLASTASDNDFVTPEPR(R)		47.4547	PLGS Databank Search	9527	Pass Two Match	5	b3y4y5y9°y17	4.9399	0.0067	51815,
	2	872.5187	1.92	872.52	-0.0013	-1.4821	5.0064	273	280	(K)SIVGEIVR(E)		44.8765	PLGS Databank Search	4881	Pass One Match	4	b2°y5y6y8	5.7508	0.0103	51815,
	2	2788.208	3.59	2788.197	0.0112	4.0223	4.9366	538	561	(R)EATGHFQESEPFSHIDPEESEETR(L)		44.057	PLGS Databank Search	17990	Pass One Match	4	b24y8y14y24	2.7588	0.0168	51815,
	2	3381.6907	3.04	3381.691	-2.0E-4	-0.0477	4.7897	488	517	(K)STLQQLLQLPQGEEEIPEQIANTETTEDVK(G)		70.9781	PLGS Databank Search	11988	Pass One Match	5	b7b9y12°y21y30	6.8823	0.0206	51815,
	2	1393.8209	2.52	1393.8162	0.0047	3.3899	4.7548	221	233	(R)EAITHLLGVALTR(Y)		59.8981	PLGS Databank Search	9238	Pass Two Match	4	y6y7y8y13	4.3124	0.0165	51815,
	2	1558.8646	2	1558.8588	0.0058	3.7411	4.6332	1160	1173	(K)GNAIYNLLPDIISR(L)		73.1407	PLGS Databank Search	9379	Pass One Match	5	b3y6y7y9y10	7.9548	0.0273	51815,
	2	1187.6075	2	1187.6014	0.0061	5.1447	4.5658	1302	1312	(K)ELEIGQAGSQR(A)		30.5865	PLGS Databank Search	4214	Pass One Match	4	y7y8y9y11	5.4021	0.0218	51815,
	1	876.5249	1.93	876.5302	-0.0053	-6.0045	4.4327	384	390	(R)VLQLFTR(I)		50.0268	PLGS Databank Search	6195	Pass One Match	3	y4y5y7	10.7873	0.0171	51815,
	1	1444.8011	1	1444.7999	0.0013	0.881	4.3735	834	844	(R)HPPFRLPQEHR(L)	Methyl CDEHKNRQ (9), Tri-deuterated Me (10)	103.4029	PLGS Databank Search	4454	Variable Modification	2	b5y5	5.4451	0.0385	51815,
	1	2199.072	3.44	2199.0579	0.0142	6.4782	4.3114	363	381	(R)DQFLDTLQAHGHDVNSFVR(S)		54.1953	PLGS Databank Search	13769	Pass Two Match	4	b2y7y9y19	13.969	0.0115	51815,
	1	3437.8054	4.51	3437.8137	-0.0083	-2.4254	4.109	1129	1159	(K)GQVSEMAVLLIDPEPQIAALAKNFFNELSHK(G)	Methyl CDEHKNRQ (22), Methyl CDEHKNRQ (23)	61.6444	PLGS Databank Search	13642	Variable Modification	4	b11°y10°y13*y15*	12.6624	0.0195	51815,
	NP_001361230.1	isoleucine tRNA ligase cytoplasmic isoform 3 Homo sapiens
	OK	Precursor MH+ (Da)	z	Peptide MH+ (Da)	MH+ Error (Da)	MH+ Error (ppm)	Score	Start	End	Sequence	Modifications	Retention Time (min)	Query Tool	Intensity	Peptide Type	Products	BY Matches	Products RMS Mass Error (ppm)	Products RMS RT Error (min)	Protein ID
	2	1173.7032	1.98	1173.699	0.0043	3.6465	6.1731	597	606	(R)LYLINSPVVR(A)		52.8865	PLGS Databank Search	0	Pass One Match	10	b2b3y4y5y6y6*y7y8y9y10	3.8177	0.0062	35001,
	2	1036.6042	1.96	1036.6038	5.0E-4	0.461	6.1104	1088	1097	(K)SVVTSIFGVK(N)		58.691	PLGS Databank Search	0	Pass One Match	7	b2y3y4y6y7y8y10	4.5312	0.0215	35001,
	2	1490.8229	2.71	1490.8213	0.0016	1.0597	5.9311	821	833	(K)EIVVIHQDPEALK(D)		40.8415	PLGS Databank Search	0	Pass One Match	8	b2b3b8y5y7y8y8*y13	8.7408	0.0097	35001,
	2	1398.7654	2.77	1398.7627	0.0027	1.8994	5.9043	1011	1023	(K)APLKPYPVSPSDK(V)		31.4397	PLGS Databank Search	0	Pass One Match	9	b2b3b6y2y3y4y5y9y13	3.4523	0.0141	35001,
	2	1266.626	1.98	1266.6212	0.0048	3.7713	5.8046	269	278	(K)LESDYEILER(F)		45.4401	PLGS Databank Search	0	Pass One Match	9	b2y3y4y5y6y7y8y9y10	4.1798	0.0277	35001,
	2	1002.6093	2	1002.6095	-2.0E-4	-0.1757	5.7797	634	641	(R)FLIQNVLR(L)		58.076	PLGS Databank Search	0	Pass One Match	5	b2y4y5y6y8	5.1478	0.0186	35001,
	2	1216.6387	2.07	1216.6354	0.0033	2.6851	5.7361	419	428	(R)VENMVDQLLR(N)		57.7976	PLGS Databank Search	0	Pass One Match	8	b2b3y4y5y6y7y8y10	7.0694	0.0195	35001,
	2	1212.6855	2	1212.6833	0.0022	1.7901	5.6867	758	768	(K)VLIDPVSVQDK(D)		44.1442	PLGS Databank Search	0	Pass One Match	6	b2y5y7y8y9y11	5.8055	0.0152	35001,
	2	1215.5311	2	1215.5317	-6.0E-4	-0.4773	5.5969	141	149	(R)WIDFDNDYK(T)		51.3199	PLGS Databank Search	0	Pass One Match	3	y6y7y9	3.9242	0.0135	35001,
	2	2254.0154	2.86	2254.0046	0.0108	4.7834	5.5004	315	334	(K)EEEGTGVVHQAPYFGAEDYR(V)		44.3734	PLGS Databank Search	0	Pass One Match	8	b2b2°b11y2y6y7y9y20	6.7366	0.0245	35001,
	2	3380.7898	4	3380.7883	0.0015	0.4481	5.183	740	768	(R)LMAPYTPFLTELMYQNLKVLIDPVSVQDK(D)	Methyl CDEHKNRQ (28)	65.5662	PLGS Databank Search	0	Variable Modification	4	y7y8*y17*y29	9.9443	0.0136	35001,
	2	1919.9482	3.47	1919.9457	0.0026	1.3307	5.1513	902	918	(K)TGTIVVEGHELHDEDIR(L)		39.2032	PLGS Databank Search	0	Pass One Match	4	y2y12y13y17	4.2714	0.0406	35001,
	2	1978.91	2.89	1978.9004	0.0096	4.8703	5.0786	83	98	(R)FGWDCHGLPVEYEIDK(T)	Methyl CDEHKNRQ (4), Carbamidomethyl C (5)	58.6477	PLGS Databank Search	0	Variable Modification	5	b2y7y8y9y16	7.0243	0.0174	35001,
	2	1253.6573	2.74	1253.6484	0.009	7.147	4.9996	501	511	(R)ESVDHLTIPSR(C)		37.399	PLGS Databank Search	0	Pass Two Match	7	b2°b11y2y4y5y6y11	8.7247	0.0131	35001,
	2	3091.4268	3	3091.4387	-0.0121	-3.9092	4.8783	344	371	(R)KDSLPVCPVDASGCFTTEVTDFAGQYVK(D)	Carbamidomethyl C (7), Carbamidomethyl C (14)	69.7972	PLGS Databank Search	0	Pass One Match	4	b11y7y12y28	8.8398	0.0138	35001,
	2	2118.1106	2.35	2118.0964	0.014	6.6148	4.8689	1199	1216	(K)LFLNETQTQEITEDIPVK(T)		61.7069	PLGS Databank Search	0	Pass Two Match	8	b2b9°y7y8y9y9°y13y18	10.929	0.0228	35001,
	2	1409.7275	2	1409.7212	0.0063	4.4596	4.8642	623	633	(K)DVLLPWYNAYR(F)		67.0278	PLGS Databank Search	0	Pass One Match	3	b3b9y7	5.5621	0.0323	35001,
	2	961.5269	1.93	961.5254	0.0015	1.5463	4.712	411	418	(K)AVPSWFVR(V)		53.4244	PLGS Databank Search	0	Pass One Match	2	y4y5	8.1221	0.0139	35001,
	1	1521.873	1	1521.8715	0.0017	1.1038	4.4435	821	833	(K)EIVVIHQDPEALK(D)	Tri-deuterated Me (6), Methyl CDEHKNRQ (10)	103.6598	PLGS Databank Search	0	Variable Modification	2	y11°y12	5.7804	0.0261	35001,
	1	1504.8572	1	1504.8448	0.0123	8.1928	0	821	833	(K)EIVVIHQDPEALK(D)	Tri-deuterated Me (6), Methyl CDEHKNRQ (10)	103.6377	PLGS Databank Search	0	Neutral Loss (NH3)	0		0	0	35001,
	2	1472.8112	3	1472.8108	3.0E-4	0.2339	0	821	833	(K)EIVVIHQDPEALK(D)		40.8368	PLGS Databank Search	0	Neutral Loss (H2O)	5	b3b8y5y7y8	3.9917	0.0122	35001,

## Sheet: Band_3
	Proteins identified in gel bands submitted to trypsin digestion and MS/MS analysis.
	Identification was performed with the use of the ProteinLynx Global Server 2.4 software (Waters)
	OK column indicates whether the protein or peptide match has been determined as good (2), possible (1) or poor (0).
	The proteins methylated (deuterated) at histidine residues are shown on a yellow background. All identified peptides of the modified proteins are also listed.
				BAND 3
	OK	Accession	Entry	Description	mW (Da)	pI (pH)	PLGS Score	Peptides	Theoretical Peptides	Coverage (%)	Precursor RMS Mass Error (ppm)	Products	Digest Peptides	Modified Peptides	Products RMS Mass Error (ppm)	Products RMS RT Error (min)	Amount (fmol)	Amount (ngrams)	Protein ID
	2	NP_001123910.1	NP_001123910.1	spectrin alpha chain non erythrocytic 1 isoform 1 Homo sapiens	284916	5.0607	70.1626	32	272	17.1579	9.3375	145	32	2	10.7526	0.020278659	0	0	5842
	1	NP_001372611.1	NP_001372611.1	microtubule associated protein 4 isoform 6 Homo sapiens	245217	5.826	18.3423	11	242	7.23	7.4829	40	11	0	11.8562	0.029616766	0	0	39798
	2	NP_003741.1	NP_003741.1	eukaryotic translation initiation factor 3 subunit A Homo sapiens	166467	6.3426	43.2999	5	250	4.4139	10.2339	21	5	0	11.7438	0.01872666	0	0	47282
	2	NP_573566.2	NP_573566.2	leucine rich PPR motif containing protein mitochondrial precursor Homo sapiens	157804	5.7279	619.1218	31	130	29.8422	6.6767	204	31	0	9.9424	0.022155691	0	0	58685
	1	NP_001072989.1	NP_001072989.1	kinectin isoform a Homo sapiens	156178	5.365	17.1963	5	166	5.4532	3.8758	21	5	1	12.5297	0.022130724	0	0	3919
	2	NP_001274739.1	NP_001274739.1	cytoplasmic FMR1 interacting protein 1 isoform a Homo sapiens	145088	6.453	103.0992	8	95	7.9808	3.6566	38	8	1	9.8103	0.02198134	0	0	17102
	2	NP_036525.1	NP_036525.1	phosphoribosylformylglycinamidine synthase Homo sapiens	144642	5.3926	473.0118	17	95	13.9761	7.5167	115	16	0	9.4475	0.0190763	0	0	50834
	2	NP_001354876.1	NP_001354876.1	tripeptidyl peptidase 2 isoform 3 Homo sapiens	142945	6.0137	32.1739	8	118	6.9713	4.0802	37	8	1	10.7514	0.025798611	0	0	33090
	2	NP_005436.1	NP_005436.1	structural maintenance of chromosomes protein 3 Homo sapiens	141453	6.7767	36.342	12	125	11.8324	4.9695	48	12	0	9.2503	0.021552058	0	0	48835
	2	NP_001348.2	NP_001348.2	ATP dependent RNA helicase A Homo sapiens	140868	6.3946	417.4965	24	99	22.5197	4.0418	164	23	1	8.7255	0.020228185	0	0	30774
	2	NP_006286.1	NP_006286.1	valine tRNA ligase Homo sapiens	140387	7.3488	428.7935	18	90	15.8228	4.4414	116	18	0	8.8157	0.021506643	0	0	49608
	2	NP_001036015.1	NP_001036015.1	structural maintenance of chromosomes protein 2 Homo sapiens	135571	8.6268	195.3062	22	115	22.0551	6.1735	104	22	1	9.9148	0.024741137	0	0	3614
	2	NP_036558.3	NP_036558.3	splicing factor 3B subunit 3 Homo sapiens	135491	4.9585	284.279	15	72	16.023	4.7754	102	15	0	8.6887	0.02366077	0	0	50865
	2	NP_000929.1	NP_000929.1	DNA directed RNA polymerase II subunit RPB2 isoform 1 Homo sapiens	133810	6.4305	29.5052	6	102	7.3254	4.4511	22	6	1	10.8024	0.01666799	0	0	863
	2	NP_001316603.1	NP_001316603.1	cullin associated NEDD8 dissociated protein 1 isoform 2 Homo sapiens	133529	5.3683	510.788	19	96	25.6219	4.6108	161	19	1	8.5282	0.019765416	0	0	24150
	2	NP_005984.3	NP_005984.3	tubulin specific chaperone D Homo sapiens	132515	5.7457	187.1251	12	88	14.1779	4.0508	61	12	0	9.6681	0.023237482	0	0	49331
	2	NP_001095132.1	NP_001095132.1	nardilysin isoform b precursor Homo sapiens	131617	4.6959	36.6091	8	74	9.2094	11.1553	29	8	0	13.107	0.026448945	0	0	4795
	2	NP_057544.2	NP_057544.2	leucine tRNA ligase cytoplasmic isoform 2 Homo sapiens	131383	6.5127	349.4783	22	96	25.6745	5.0011	139	22	2	9.2649	0.02231301	0	0	52979
	1	NP_060700.2	NP_060700.2	nuclear pore complex protein Nup133 Homo sapiens	128897	4.7933	23.2342	8	99	7.699	4.6925	29	8	1	10.0666	0.023835232	0	0	53831
	2	NP_001914.3	NP_001914.3	DNA damage binding protein 1 Homo sapiens	126887	4.9731	147.7758	12	84	13.0702	8.4233	55	12	0	8.5213	0.017628767	0	0	45579
	2	NP_001273386.2	NP_001273386.2	ubiquitin carboxyl terminal hydrolase 7 isoform 2 Homo sapiens	126188	5.3313	132.1547	15	96	20.2578	6.5828	75	15	1	8.6861	0.023070551	0	0	16584
	2	NP_001284478.1	NP_001284478.1	regulator of nonsense transcripts 1 isoform 1 Homo sapiens	124266	6.1534	34.1036	8	81	11.3375	5.6748	32	8	0	13.1858	0.025167376	0	0	18220
	0	NP_003592.3	NP_003592.3	SWI SNF related matrix associated actin dependent regulator of chromatin subfamily A member 5 Homo	121828	8.0914	12.4932	7	94	9.6958	5.7255	23	7	0	13.7005	0.01879824	0	0	47145
	2	NP_001070674.1	NP_001070674.1	protein transport protein Sec31A isoform 4 Homo sapiens	121574	6.3933	29.1548	6	68	7.0524	3.0338	28	6	0	12.5835	0.02353148	0	0	3802
	2	NP_001087.2	NP_001087.2	ATP citrate synthase isoform 1 Homo sapiens	120762	6.9498	59.4329	8	92	9.446	10.8675	30	8	1	10.9228	0.017995697	0	0	4357
	2	NP_003364.1	NP_003364.1	vinculin isoform VCL Homo sapiens	116649	5.7184	194.9763	21	107	26.1726	5.0513	119	21	2	8.9412	0.020941	0	0	46932
	1	NP_001093881.1	NP_001093881.1	protein FAM184A isoform 2 Homo sapiens	113499	5.3954	11.963	4	111	6.1792	5.2719	10	4	1	6.7076	0.023629742	0	0	4718
	2	NP_001157108.1	NP_001157108.1	general transcription factor II I isoform 5 Homo sapiens	109966	7.1865	485.4395	12	84	20.3893	5.1531	63	12	0	8.1864	0.018589733	0	0	8210
	0	NP_002654.3	NP_002654.3	phospholipase D2 isoform PLD2A Homo sapiens	105920	7.3563	11.1393	4	84	5.4662	8.2629	12	4	0	7.9797	0.02657557	0	0	46279
	2	NP_001136077.1	NP_001136077.1	116 kDa U5 small nuclear ribonucleoprotein component isoform b Homo sapiens	105316	4.8906	55.1479	8	70	12.9136	7.0866	35	8	1	10.4929	0.021455396	0	0	6812
	1	NP_001349997.1	NP_001349997.1	cell cycle and apoptosis regulator protein 2 isoform 2 Homo sapiens	102766	4.9662	24.6468	9	92	14.5336	12.4447	33	9	0	12.8967	0.021643225	0	0	30931
	2	NP_004517.2	NP_004517.2	DNA replication licensing factor MCM2 Homo sapiens	101832	5.1934	419.048	21	76	31.7478	8.2184	146	21	2	8.869	0.021175923	0	0	47993
	2	NP_001135906.1	NP_001135906.1	protein O GlcNAcase isoform b Homo sapiens	96869	4.7527	40.0307	7	74	10.3129	4.7823	29	7	0	10.4555	0.026526835	0	0	6703
	2	NP_001032360.1	NP_001032360.1	eukaryotic translation initiation factor 3 subunit B isoform 1 Homo sapiens	92423	4.6967	49.8316	7	54	15.8477	8.1331	32	6	1	13.3641	0.025790306	0	0	3114
	2	NP_114032.2	NP_114032.2	heterogeneous nuclear ribonucleoprotein U isoform a Homo sapiens	90527	5.6479	364.6742	12	55	13.5758	8.8115	86	12	2	8.7422	0.019544056	0	0	56932
	2	NP_002473.2	NP_002473.2	nuclear autoantigenic sperm protein isoform 2 Homo sapiens	85186	4.0616	257.2829	13	78	33.5025	9.2383	61	13	2	9.4974	0.022540493	0	0	46103
	1	NP_001258978.1	NP_001258978.1	heat shock protein 75 kDa mitochondrial isoform 2 Homo sapiens	74220	7.8386	12.0294	3	61	7.2197	10.6429	14	3	1	9.8597	0.033258494	0	0	14488
	0	NP_002044.2	NP_002044.2	guanylate binding protein 1 Homo sapiens	67887	5.9072	13.9251	6	55	12.6689	7.0384	19	6	0	14.8853	0.02051646	0	0	45705
	2	NP_006112.3	NP_006112.3	keratin type II cytoskeletal 1 Homo sapiens	65998	8.2661	640.4875	16	45	22.3602	8.2855	140	16	0	9.0959	0.022265518	0	0	49450
	2	NP_001193725.1	NP_001193725.1	pyruvate kinase PKM isoform c Homo sapiens	65888	7.7666	92.0134	4	48	11.405	4.033	16	4	0	7.9693	0.02278396	0	0	11605
	2	NP_000414.2	NP_000414.2	keratin type II cytoskeletal 2 epidermal Homo sapiens	65393	8.053	206.78	9	55	15.6495	4.5684	46	9	1	9.9087	0.018012017	0	0	396
	2	NP_000217.2	NP_000217.2	keratin type I cytoskeletal 9 Homo sapiens	62026	4.9574	218.4212	10	40	21.3483	3.6962	65	10	0	9.6936	0.021146141	0	0	205
	2	NP_000412.4	NP_000412.4	keratin type I cytoskeletal 10 isoform 1 Homo sapiens	58791	4.9552	144.4486	14	35	30.3082	4.5703	79	14	0	10.1572	0.027785633	0	0	394
	1	NP_001949.1	NP_001949.1	elongation factor 1 alpha 2 Homo sapiens	50438	9.347	15.568	2	32	6.0475	0.2078	9	2	1	7.3228	0.01855665	0	0	45612
	1	XP_047281549.1	XP_047281549.1	rho GTPase activating protein 22 isoform X15 Homo sapiens	47061	8.2117	14.5961	3	38	9.7852	3.9835	8	3	1	12.7136	0.024815312	0	0	106922
	2	NP_851321.2	NP_851321.2	zinc activated ligand gated ion channel precursor Homo sapiens	45787	8.1718	43.3606	3	29	5.0971	2.7516	9	2	0	6.969	0.01320175	0	0	61835
	2	NP_001092.1	NP_001092.1	actin cytoplasmic 1 Homo sapiens	41709	5.142	311.1758	10	34	36.8	4.3988	51	10	0	10.3025	0.020317985	0	0	4475
	None of the identified proteins were deuterated at histidine residues in this band.

## Sheet: Band_4
	Proteins identified in gel bands submitted to trypsin digestion and MS/MS analysis.
	Identification was performed with the use of the ProteinLynx Global Server 2.4 software (Waters)
	OK column indicates whether the protein or peptide match has been determined as good (2), possible (1) or poor (0).
	The proteins methylated (deuterated) at histidine residues are shown on a yellow background. All identified peptides of the modified proteins are also listed.
				BAND 4
	OK	Accession	Entry	Description	mW (Da)	pI (pH)	PLGS Score	Peptides	Theoretical Peptides	Coverage (%)	Precursor RMS Mass Error (ppm)	Products	Digest Peptides	Modified Peptides	Products RMS Mass Error (ppm)	Products RMS RT Error (min)	Amount (fmol)	Amount (ngrams)	Protein ID
	1	XP_047298547.1	XP_047298547.1	oral facial digital syndrome 1 protein isoform X9 Homo sapiens	100272	6.3975	31.6423	7	86	14.3836	6.1196	29	7	1	10.627	0.024533156	0	0	123920
	2	NP_002559.2	NP_002559.2	polyadenylate binding protein 1 Homo sapiens	70625	9.8119	59.1151	5	45	10.5346	4.6212	22	5	1	10.6377	0.02408788	0	0	46187
	2	NP_006112.3	NP_006112.3	keratin type II cytoskeletal 1 Homo sapiens	65998	8.2661	293.7636	11	45	16.7702	7.7149	81	11	0	9.2714	0.024257354	0	0	49450
	2	NP_000414.2	NP_000414.2	keratin type II cytoskeletal 2 epidermal Homo sapiens	65393	8.053	101.2832	8	55	16.9014	4.6594	50	8	1	9.9317	0.024867782	0	0	396
	2	NP_000217.2	NP_000217.2	keratin type I cytoskeletal 9 Homo sapiens	62026	4.9574	321.6494	8	40	21.0273	5.0567	71	8	0	9.2555	0.020939209	0	0	205
	2	NP_000412.4	NP_000412.4	keratin type I cytoskeletal 10 isoform 1 Homo sapiens	58791	4.9552	91.7427	7	35	14.8973	3.2206	39	7	0	9.2181	0.028929895	0	0	394
	2	NP_003371.2	NP_003371.2	vimentin Homo sapiens	53619	4.8629	56.1002	7	47	16.7382	3.69	33	7	1	11.5976	0.028435016	0	0	46939
	2	NP_001258708.1	NP_001258708.1	26S proteasome non ATPase regulatory subunit 6 isoform 1 Homo sapiens	51889	6.3076	268.8188	9	47	17.8733	2.5829	47	8	0	9.1748	0.01715585	0	0	14333
	2	NP_004068.2	NP_004068.2	citrate synthase mitochondrial precursor Homo sapiens	51679	8.4503	695.5585	8	32	14.5923	2.5771	70	7	0	9.469	0.02065354	0	0	47580
	2	NP_001393.1	NP_001393.1	elongation factor 1 alpha 1 Homo sapiens	50109	9.3417	529.261	10	32	21.8615	4.0287	67	8	0	10.0188	0.02810724	0	0	45116
	2	NP_003312.3	NP_003312.3	elongation factor Tu mitochondrial isoform 1 precursor Homo sapiens	49843	7.3718	647.1913	8	41	18.9011	3.9376	69	8	1	8.8587	0.01675201	0	0	46884
	2	NP_000265.1	NP_000265.1	ornithine aminotransferase mitochondrial isoform 1 precursor Homo sapiens	48504	6.6118	134.0993	6	30	22.0957	10.4415	31	6	0	9.4373	0.021143207	0	0	252
	2	NP_001305115.1	NP_001305115.1	heterogeneous nuclear ribonucleoprotein K isoform c Homo sapiens	48480	5.5602	206.8471	7	38	17.9954	3.8055	37	7	0	7.7215	0.022098478	0	0	20647
	2	NP_001153239.1	NP_001153239.1	eIF5 mimic protein 1 isoform 1 Homo sapiens	48132	6.2463	203.3539	5	43	13.1265	7.1794	19	5	0	10.928	0.024298111	0	0	7880
	2	NP_000678.1	NP_000678.1	adenosylhomocysteinase isoform 1 Homo sapiens	47685	5.8901	795.0454	13	31	31.4815	3.6179	73	12	1	8.7448	0.021530285	0	0	630
	2	NP_002071.2	NP_002071.2	aspartate aminotransferase mitochondrial isoform 1 precursor Homo sapiens	47487	9.2633	186.0153	4	45	11.6279	3.8336	20	4	0	10.6403	0.014377521	0	0	45729
	2	NP_001072992.1	NP_001072992.1	multifunctional protein ADE2 isoform 2 Homo sapiens	47049	6.9684	1714.376	16	35	35.0588	4.0226	163	16	1	8.659	0.022916365	0	0	3921
	1	NP_001193943.1	NP_001193943.1	serpin H1 precursor Homo sapiens	46411	9.0436	34.5893	3	33	11.0048	4.2873	12	3	0	9.3732	0.022343492	0	0	11705
	2	NP_000128.1	NP_000128.1	fumarylacetoacetase Homo sapiens	46344	6.4852	59.3754	4	32	10.0239	3.4705	16	4	0	6.8131	0.02385533	0	0	118
	1	NP_057213.2	NP_057213.2	COP9 signalosome complex subunit 4 isoform 1 Homo sapiens	46239	5.4697	48.292	4	31	14.532	10.6723	19	4	0	11.3731	0.02369095	0	0	52735
	2	NP_002070.1	NP_002070.1	aspartate aminotransferase cytoplasmic Homo sapiens	46218	6.5685	310.2857	9	32	30.9927	6.2104	50	9	0	8.2252	0.020371117	0	0	45728
	2	NP_000010.1	NP_000010.1	acetyl CoA acetyltransferase mitochondrial isoform b precursor Homo sapiens	45170	9.1201	560.8958	9	38	26.2295	5.723	57	9	0	10.6788	0.020652274	0	0	6
	2	NP_001276839.1	NP_001276839.1	isocitrate dehydrogenase NADP mitochondrial isoform 2 Homo sapiens	45150	7.6362	324.5927	8	35	20	1.8343	32	7	1	6.3379	0.016671889	0	0	17570
	2	NP_001349460.1	NP_001349460.1	creatine kinase B type isoform 2 Homo sapiens	44893	5.6653	1363.645	11	26	37.7778	5.3246	108	11	0	8.2192	0.02131696	0	0	30793
	1	NP_002965.1	NP_002965.1	serpin B4 isoform 1 Homo sapiens	44825	5.803	32.5369	3	34	14.359	2.7854	12	3	1	6.996	0.015885934	0	0	46571
	2	NP_620061.2	NP_620061.2	phosphoglycerate kinase 2 Homo sapiens	44767	8.7184	992.0857	8	34	21.5827	2.2238	64	6	2	8.2897	0.027678233	0	0	59064
	2	NP_000282.1	NP_000282.1	phosphoglycerate kinase 1 Homo sapiens	44586	8.1465	3353.118	32	33	61.3909	3.8355	338	27	5	8.4017	0.027082238	0	0	268
	2	NP_002797.4	NP_002797.4	26S proteasome regulatory subunit 10B isoform 1 Homo sapiens	44145	7.2728	735.1259	8	40	23.6504	6.7963	51	7	1	8.9747	0.02083875	0	0	46407
	2	NP_001527.3	NP_001527.3	protein arginine N methyltransferase 1 isoform 1 Homo sapiens	42433	5.0167	701.0656	13	30	32.8841	3.736	101	12	1	8.5854	0.019719336	0	0	45232
	2	NP_004146.1	NP_004146.1	serpin B9 Homo sapiens	42376	5.5095	96.3489	3	33	8.7766	8.2892	18	3	0	9.8406	0.02509545	0	0	47648
	2	NP_001186883.1	NP_001186883.1	actin cytoplasmic 2 Homo sapiens	41765	5.1594	5375.741	34	34	59.7333	4.4792	418	23	4	8.0612	0.02437462	0	0	11039
	2	NP_001177392.1	NP_001177392.1	cystathionine gamma lyase isoform 3 Homo sapiens	41233	6.3928	128.5762	5	23	19.0349	6.4726	26	5	0	8.8984	0.025386287	0	0	9966
	2	NP_001193665.1	NP_001193665.1	NSFL1 cofactor p47 isoform d Homo sapiens	40791	4.8569	79.0433	3	33	10.4839	3.8842	15	3	0	8.7064	0.023618542	0	0	11593
	2	NP_001123578.1	NP_001123578.1	hsp70 binding protein 1 isoform 2 Homo sapiens	39277	4.9536	49.0242	2	29	7.5209	17.3387	13	2	0	12.5279	0.027667543	0	0	5802
	2	NP_001254738.1	NP_001254738.1	interleukin enhancer binding factor 2 isoform 2 Homo sapiens	38886	4.6957	2379.323	11	25	45.1705	5.0912	121	11	0	7.9584	0.023314899	0	0	13895
	2	NP_001303991.1	NP_001303991.1	methylosome protein 50 isoform 1 Homo sapiens	37993	4.777	139.6435	3	24	10.1695	4.1256	18	3	0	6.3708	0.019980807	0	0	20255
	2	NP_003746.2	NP_003746.2	eukaryotic translation initiation factor 3 subunit G Homo sapiens	35588	5.7638	234.4114	6	32	22.5	5.8588	30	5	0	7.1863	0.020633694	0	0	47287
	2	NP_001092090.1	NP_001092090.1	poly rC binding protein 2 isoform c Homo sapiens	34894	8.0054	86.3462	4	23	19.0332	3.5586	23	4	1	10.6907	0.020076327	0	0	4492
	2	NP_001070910.1	NP_001070910.1	heterogeneous nuclear ribonucleoproteins C1 C2 isoform a Homo sapiens	33649	4.7585	73.6216	4	34	13.3987	2.9308	16	4	0	5.1141	0.019650914	0	0	3835
	2	NP_001116293.1	NP_001116293.1	protein SET isoform 1 Homo sapiens	33468	4.0208	1410.776	9	17	22.7586	4.0929	93	6	0	8.2728	0.02396452	0	0	5242
	2	NP_001291217.1	NP_001291217.1	40S ribosomal protein SA isoform 2 Homo sapiens	33292	4.5932	780.6635	10	26	27	6.5413	74	9	1	9.2384	0.018223848	0	0	19192
	2	NP_001003810.1	NP_001003810.1	heterogeneous nuclear ribonucleoprotein D0 isoform d Homo sapiens	30653	8.6931	323.8662	5	22	16.3763	4.9529	30	4	1	7.3696	0.020577716	0	0	1275
	Peptides
		NP_001186883.1	actin cytoplasmic 2 Homo sapiens
	OK	Precursor MH+ (Da)	z	Peptide MH+ (Da)	MH+ Error (Da)	MH+ Error (ppm)	Score	Start	End	Sequence	Modifications	Retention Time (min)	Query Tool	Intensity	Peptide Type	Products	BY Matches	Products RMS Mass Error (ppm)	Products RMS RT Error (min)	Protein ID
	2	1954.0732	2.81	1954.0645	0.0088	4.5013	8.0906	96	113	(R)VAPEEHPVLLTEAPLNPK(A)		47.2733	PLGS Databank Search	3145853	Pass One Match	37	b2b4b4°b6b7b9b10b12°b13b15b16b18y2y3y3*y4y4*y5y5*y6y6*y7y7°y8y8*y8°y9y9°y10y12y13y14y15y16y16°y17y18	6.6522	0.0253	11039,
	2	1516.7065	2.73	1516.7028	0.0038	2.531	8.0675	360	372	(K)QEYDESGPSIVHR(K)		30.1771	PLGS Databank Search	608272	Pass One Match	31	b2*b3b3*b3°b4b4°b5b5°b6°b7b12*b13b13°y1y2y3y4y5y5°y6y6°y7y8y8°y9y9°y10y10°y11y12y13	7.6044	0.0247	11039,
	2	1132.5288	1.91	1132.5269	0.0019	1.6528	8.0212	197	206	(R)GYSFTTTAER(E)		33.3192	PLGS Databank Search	1019426	Pass One Match	19	b2b3b3°b4°b5b10°y1y2y3y4y4°y5y6y6°y7y7°y8y8°y10	8.0423	0.0193	11039,
	2	1177.6177	1.94	1177.6133	0.0044	3.7481	7.9999	316	326	(K)EITALAPSTMK(I)	Oxidation M (10)	32.8321	PLGS Databank Search	363542	Variable Modification	21	b2b2°b3b3°b4b4°b5b5°b6y1y2y3y4y5y5°y6y6°y7y8y9y11	7.3277	0.0183	11039,
	2	3183.6377	3.7	3183.6143	0.0233	7.3149	7.8996	148	177	(R)TTGIVMDSGDGVTHTVPIYEGYALPHAILR(L)		62.5181	PLGS Databank Search	388936	Pass Two Match	33	b2b2°b3b3°b5b5°b6b14°b16b21b26b26°b30y2y3y4y5y6y7y8y9y10y14y15y18y20y22y24y25y25°y26y28y30	9.61	0.0162	11039,
	2	1198.7034	2.64	1198.7054	-0.0021	-1.7545	7.8719	29	39	(R)AVFPSIVGRPR(H)		44.066	PLGS Databank Search	335762	Pass One Match	11	b2b3b11y4y5y6y7y8y9y10y11	6.0316	0.0163	11039,
	2	998.4876	1.86	998.4863	0.0013	1.2918	7.7704	184	191	(R)DLTDYLMK(I)		54.0808	PLGS Databank Search	465238	Pass One Match	16	b1°b2b2°b3°b5b5°b6b6°b8y1y2y3y5y6y6°y8	11.5682	0.0186	11039,
	2	1161.6229	1.94	1161.6184	0.0045	3.8858	7.7463	316	326	(K)EITALAPSTMK(I)		39.6834	PLGS Databank Search	456309	Pass One Match	18	b2b2°b3b3°b4b4°b5°y2y3y4y5y5°y6y6°y7y8y9y11	6.9331	0.0278	11039,
	2	976.4501	1.96	976.4483	0.0018	1.8576	7.6649	19	28	(K)AGFAGDDAPR(A)		23.8324	PLGS Databank Search	654909	Pass One Match	13	b2b3y1y2y3y4y5y6y7y7°y8y9y10	8.96	0.0242	11039,
	2	1198.5245	1.95	1198.5222	0.0023	1.888	7.6425	51	61	(K)DSYVGDEAQSK(R)		18.0195	PLGS Databank Search	597554	Pass One Match	19	b2b2°b3b3°b4b6°y2y2°y3y3*y3°y4y5y5°y6y7y7°y8y9	9.0111	0.0315	11039,
	2	1979.9344	2.75	1979.9247	0.0098	4.9547	7.4161	69	84	(K)YPIEHGIVTNWDDMEK(I)	Tri-deuterated Me (4), Oxidation M (14)	46.648	PLGS Databank Search	158013	Variable Modification	13	b7b8y2y4y5y6y7y7*y8y9y15y15*y16	5.2337	0.0293	11039,
	2	644.4365	1.48	644.4341	0.0024	3.665	7.3784	63	68	(R)GILTLK(Y)		40.5097	PLGS Databank Search	235534	Pass One Match	13	b2b4b4°b5b5°b6y1y2y3y3°y4y4°y6	7.569	0.0285	11039,
	2	644.3683	1.81	644.3726	-0.0043	-6.6749	7.2059	178	183	(R)LDLAGR(D)		26.3018	PLGS Databank Search	81132	Pass One Match	5	b3y3y4y5y6	6.5362	0.0089	11039,
	2	474.328	1.01	474.3286	-6.0E-4	-1.2863	7.1796	65	68	(I)LTLK(Y)		40.5306	PLGS Databank Search	53664	Pass Two Match	6	b3°b3°b4y3y3°y4	3.4916	0.0253	11039,
	2	1996.1212	2.9	1996.1112	0.01	5.0077	7.0777	96	113	(R)VAPEEHPVLLTEAPLNPK(A)	Methyl CDEHKNRQ (4), Methyl CDEHKNRQ (5), Methyl CDEHKNRQ (6)	57.9419	PLGS Databank Search	63755	Variable Modification	11	b9y2y3y5y6y9y10y12y16y16°y18	7.2422	0.0116	11039,
	2	1171.5743	2.27	1171.571	0.0033	2.8507	6.8085	40	50	(R)HQGVMVGMGQK(D)		27.9231	PLGS Databank Search	54410	Pass One Match	10	b2b2*b3b4b5b7y3y9y11y11*	10.8992	0.0433	11039,
	2	1014.4832	1.88	1014.4812	0.002	1.9614	6.6502	184	191	(R)DLTDYLMK(I)	Oxidation M (7)	45.7991	PLGS Databank Search	196754	Variable Modification	4	y4y5y6y8	4.8785	0.0326	11039,
	2	795.4702	1.96	795.4723	-0.0021	-2.659	6.5421	329	335	(K)IIAPPER(K)		26.2541	PLGS Databank Search	810939	Pass One Match	7	b2y1y2y5y5°y6y7	9.2802	0.0314	11039,
	2	800.5336	1.95	800.5352	-0.0016	-2.0601	6.5297	62	68	(K)RGILTLK(Y)		37.2585	PLGS Databank Search	68998	Missed Cleavage	5	b2b3b4y6°y7	14.8412	0.0278	11039,
	2	2343.1821	2.82	2343.1648	0.0173	7.3733	6.4602	291	312	(R)KDLYANTVLSGGTTMYPGIADR(M)		53.9461	PLGS Databank Search	36814	Pass Two Match	6	b14°b22y6y7y9y22	7.7577	0.0353	11039,
	2	1835.8264	1.98	1835.8514	-0.025	-13.6243	6.2285	2	18	(M)EEEIAALVIDNGSGMCK(A)	Carbamidomethyl C (16)	63.3899	PLGS Databank Search	37015	Pass Two Match	5	y9y10y11y13y17	9.2288	0.0329	11039,
	2	1946.9081	2.75	1946.8953	0.0128	6.5796	5.891	69	84	(K)YPIEHGIVTNWDDMEK(I)		52.0679	PLGS Databank Search	24062	Pass Two Match	4	b4b7y11*y16	12.9841	0.0243	11039,
	2	1790.8988	3	1790.8918	0.0069	3.8427	5.5925	239	254	(K)SYELPDGQVITIGNER(F)		55.9347	PLGS Databank Search	12055	Pass One Match	3	b8*y4*y14	15.4257	0.0194	11039,
	2	1028.6017	2.18	1028.6	0.0017	1.6769	0	31	39	(V)FPSIVGRPR(H)		44.0669	PLGS Databank Search	67830	In Source Fragment	9	b2b3b3°y4y5y6y7y8y9	5.4338	0.0091	11039,
	2	881.5301	2	881.5316	-0.0015	-1.6575	0	32	39	(F)PSIVGRPR(H)		44.0659	PLGS Databank Search	12172	In Source Fragment	10	b2b2°b3b3°b6y4y5y6y7y8	7.7216	0.0094	11039,
	0	361.2429	1	361.2445	-0.0016	-4.5569	0	66	68	(L)TLK(Y)		40.522	PLGS Databank Search	3320	In Source Fragment	4	b2°b3y3y3°	5.6206	0.0229	11039,
	2	1783.9622	2.88	1783.9589	0.0032	1.8071	0	98	113	(A)PEEHPVLLTEAPLNPK(A)		47.2725	PLGS Databank Search	2327	In Source Fragment	29	b4°b5°b6°b11°b14b16°y1y3y3*y4y4*y5y5*y6y6*y7y7°y8y8*y8°y9y9°y10y12y13y14y15y16y16°	5.8486	0.0242	11039,
	2	531.2874	1	531.2885	-0.0011	-2.1404	0	179	183	(L)DLAGR(D)		26.3025	PLGS Databank Search	2688	In Source Fragment	5	b2y2y3y4y5	9.3186	0.0109	11039,
	2	416.2592	1	416.2616	-0.0024	-5.7516	0	180	183	(D)LAGR(D)		26.2996	PLGS Databank Search	4386	In Source Fragment	3	b2y3y4	12.3672	0.0114	11039,
	2	996.4725	2	996.4706	0.0019	1.8611	0	184	191	(R)DLTDYLMK(I)	Oxidation M (7)	45.7989	PLGS Databank Search	3195	Neutral Loss (H2O)	4	b2b8y2y6°	13.1987	0.023	11039,
	2	770.3779	1	770.3753	0.0026	3.3709	0	186	191	(L)TDYLMK(I)		54.0751	PLGS Databank Search	3997	In Source Fragment	9	b2b2°b3°b4b6y3y5y6y6°	6.9222	0.0154	11039,
	2	682.3842	1.6	682.3883	-0.0041	-5.9367	0	330	335	(I)IAPPER(K)		26.2758	PLGS Databank Search	1768	In Source Fragment	4	y2°y5y5°y6	4.4831	0.0441	11039,
	2	1498.6915	2.95	1498.6921	-6.0E-4	-0.398	0	360	372	(K)QEYDESGPSIVHR(K)		30.1844	PLGS Databank Search	8791	Neutral Loss (H2O)	22	b3b3*b4b4°b5b5°b6°b7y3y4y5y6y6°y7y8y8°y9y9°y10y10°y11y12	5.2597	0.0273	11039,
	2	1127.672	2.42	1127.6685	0.0036	3.202	0	30	39	(A)VFPSIVGRPR(H)		44.0846	PLGS Databank Search	1861	In Source Fragment	9	y1y2y4y5y6y7y8y9y10	7.5881	0.0267	11039,

## Sheet: Band_5
	Proteins identified in gel bands submitted to trypsin digestion and MS/MS analysis.
	Identification was performed with the use of the ProteinLynx Global Server 2.4 software (Waters)
	OK column indicates whether the protein or peptide match has been determined as good (2), possible (1) or poor (0).
	The proteins methylated (deuterated) at histidine residues are shown on a yellow background. All identified peptides of the modified proteins are also listed.
				BAND 5
	OK	Accession	Entry	Description	mW (Da)	pI (pH)	PLGS Score	Peptides	Theoretical Peptides	Coverage (%)	Precursor RMS Mass Error (ppm)	Products	Digest Peptides	Modified Peptides	Products RMS Mass Error (ppm)	Products RMS RT Error (min)	Amount (fmol)	Amount (ngrams)	Protein ID
	0	NP_001317919.1	NP_001317919.1	ATP dependent RNA helicase DHX30 isoform 4 Homo sapiens	130468	8.5759	14.4857	6	105	9.0051	6.4979	22	6	2	9.9726	0.026468955	0	0	24951
	0	NP_065842.1	NP_065842.1	serine threonine protein kinase TAO1 isoform 1 Homo sapiens	115997	7.3411	17.2742	3	91	5.1948	2.2405	9	3	0	9.3864	0.026592547	0	0	54849
	0	NP_061721.2	NP_061721.2	protocadherin alpha C1 isoform 1 precursor Homo sapiens	103877	4.8763	13.153	5	64	12.3572	2.5327	18	5	1	12.5022	0.032347616	0	0	54175
	1	NP_005959.2	NP_005959.2	heterogeneous nuclear ribonucleoprotein M isoform a Homo sapiens	77464	9.0037	37.9632	4	62	6.9863	4.3472	19	4	1	11.3965	0.026946839	0	0	49310
	1	NP_001123525.3	NP_001123525.3	elongation factor 1 delta isoform 1 Homo sapiens	71364	5.9771	98.0037	4	50	9.4281	5.1897	21	4	0	9.6543	0.019148039	0	0	5769
	2	NP_115609.2	NP_115609.2	actin histidine N methyltransferase isoform a Homo sapiens	67215	5.6071	195.0869	8	48	14.3098	6.2609	39	8	1	10.2339	0.022395872	0	0	57166
	2	NP_006112.3	NP_006112.3	keratin type II cytoskeletal 1 Homo sapiens	65998	8.2661	232.7714	10	45	13.8199	3.1505	76	10	0	9.8139	0.02195211	0	0	49450
	2	NP_000217.2	NP_000217.2	keratin type I cytoskeletal 9 Homo sapiens	62026	4.9574	144.6143	6	40	16.2119	5.8587	42	6	0	8.2185	0.019818159	0	0	205
	2	NP_001393.1	NP_001393.1	elongation factor 1 alpha 1 Homo sapiens	50109	9.3417	574.6802	11	32	26.4069	4.2248	84	10	2	8.9708	0.038992606	0	0	45116
	2	NP_001305115.1	NP_001305115.1	heterogeneous nuclear ribonucleoprotein K isoform c Homo sapiens	48480	5.5602	181.241	6	38	15.262	4.0522	41	5	1	5.9782	0.0244663	0	0	20647
	2	NP_001129293.1	NP_001129293.1	farnesyl pyrophosphate synthase isoform a Homo sapiens	48244	5.7546	326.2851	5	32	11.6945	3.7412	39	5	1	7.0642	0.013556463	0	0	6329
	2	NP_002071.2	NP_002071.2	aspartate aminotransferase mitochondrial isoform 1 precursor Homo sapiens	47487	9.2633	199.5903	5	45	16.9767	9.2464	30	5	0	9.6153	0.028214015	0	0	45729
	1	NP_001349460.1	NP_001349460.1	creatine kinase B type isoform 2 Homo sapiens	44893	5.6653	42.3384	3	26	11.8519	3.985	13	3	1	8.3184	0.038912736	0	0	30793
	1	NP_000282.1	NP_000282.1	phosphoglycerate kinase 1 Homo sapiens	44586	8.1465	84.1583	6	33	18.705	4.3589	27	6	0	9.3373	0.021421604	0	0	268
	0	NP_067653.4	NP_067653.4	MYG1 exonuclease precursor Homo sapiens	42422	6.1919	24.9132	2	30	4.7872	2.7385	9	2	0	7.4431	0.020408377	0	0	55253
	2	NP_863654.1	NP_863654.1	cytosolic acyl coenzyme A thioester hydrolase isoform hBACHb Homo sapiens	41769	8.5441	360.3717	10	26	30	11.6464	59	10	1	10.6123	0.025396725	0	0	62092
	2	NP_001092.1	NP_001092.1	actin cytoplasmic 1 Homo sapiens	41709	5.142	468.7191	11	34	41.0667	4.6915	82	11	1	9.4668	0.02729507	0	0	4475
	2	NP_005882.2	NP_005882.2	acetyl CoA acetyltransferase cytosolic isoform 1 Homo sapiens	41324	6.4871	362.2303	9	27	45.8438	10.3401	41	9	0	10.0587	0.022855606	0	0	49239
	2	NP_478059.1	NP_478059.1	phosphoserine aminotransferase isoform 1 Homo sapiens	40396	7.5875	237.6824	8	29	29.7297	3.5956	44	8	2	7.9998	0.021455323	0	0	58308
	2	NP_061819.2	NP_061819.2	sialic acid synthase Homo sapiens	40281	6.2917	96.3012	2	24	8.6351	4.9743	13	2	0	10.3376	0.0315685	0	0	54223
	0	NP_001190995.1	NP_001190995.1	ankyrin repeat and sterile alpha motif domain containing protein 1B isoform e Homo sapiens	40251	6.1912	12.6321	2	22	10.3641	6.9787	8	2	0	10.0944	0.04752326	0	0	11241
	2	NP_001193929.1	NP_001193929.1	heterogeneous nuclear ribonucleoprotein D like isoform b Homo sapiens	40015	10.3542	634.8234	6	31	15.427	4.2816	49	6	1	7.3007	0.018664932	0	0	11695
	2	NP_005521.1	NP_005521.1	isocitrate dehydrogenase NAD subunit alpha mitochondrial precursor Homo sapiens	39566	6.4902	179.9166	4	31	16.3934	4.3327	28	4	0	8.2776	0.028148271	0	0	48914
	2	NP_001121089.1	NP_001121089.1	fructose bisphosphate aldolase A isoform 1 Homo sapiens	39395	8.0645	1360.976	15	31	43.4066	4.797	161	12	0	7.7227	0.02222094	0	0	5480
	2	NP_009109.3	NP_009109.3	serine threonine kinase receptor associated protein Homo sapiens	38413	4.8021	147.4038	5	27	20.5714	4.6168	31	5	0	7.3229	0.021025509	0	0	50395
	2	NP_001305873.1	NP_001305873.1	vacuolar protein sorting associated protein 26A isoform 3 Homo sapiens	37714	6.4547	181.5405	6	29	19.375	4.2625	29	6	1	8.226	0.018969625	0	0	21015
	2	NP_037415.1	NP_037415.1	methionine adenosyltransferase 2 subunit beta isoform 1 Homo sapiens	37528	6.9857	129.5467	4	30	14.0719	4.386	21	4	0	7.9084	0.018001882	0	0	50970
	2	NP_006746.1	NP_006746.1	transaldolase Homo sapiens	37516	6.375	800.4049	12	29	27.5964	4.5708	98	10	1	8.4248	0.018947039	0	0	50027
	2	NP_001186797.1	NP_001186797.1	glutaredoxin 3 isoform 1 Homo sapiens	37408	5.1484	188.6352	5	26	16.4179	3.153	29	5	0	7.1737	0.019419858	0	0	11010
	2	NP_112533.1	NP_112533.1	heterogeneous nuclear ribonucleoproteins A2 B1 isoform B1 Homo sapiens	37406	9.1939	112.9431	4	29	13.881	3.7929	20	4	0	7.3025	0.017388532	0	0	56802
	2	NP_001317176.1	NP_001317176.1	heterogeneous nuclear ribonucleoprotein A3 isoform b Homo sapiens	37006	8.4298	233.3964	5	29	10.9551	3.8685	29	4	0	6.8854	0.027062638	0	0	24483
	0	NP_076962.2	NP_076962.2	nucleoporin Nup37 Homo sapiens	36684	5.4871	13.3706	2	19	7.362	3.3448	9	2	0	10.5288	0.019798769	0	0	55893
	2	NP_001189342.1	NP_001189342.1	aldo keto reductase family 1 member A1 Homo sapiens	36549	6.3384	579.734	10	29	36	5.9485	64	10	1	11.6295	0.022661407	0	0	11154
	1	NP_003748.1	NP_003748.1	eukaryotic translation initiation factor 3 subunit I isoform 1 Homo sapiens	36478	5.2615	57.33	6	29	29.5385	3.768	30	6	1	11.8602	0.027690796	0	0	47289
	2	NP_004085.1	NP_004085.1	eukaryotic translation initiation factor 2 subunit 1 Homo sapiens	36089	4.8175	462.6471	8	31	23.8095	4.2154	69	8	0	8.8311	0.02266186	0	0	47596
	2	NP_001092090.1	NP_001092090.1	poly rC binding protein 2 isoform c Homo sapiens	34894	8.0054	180.146	6	23	20.8459	4.1957	39	6	1	8.3551	0.016431091	0	0	4492
	2	NP_005198.1	NP_005198.1	crk like protein Homo sapiens	33755	6.2736	150.075	5	20	35.6436	13.4656	21	5	0	10.0426	0.027445259	0	0	48615
	2	NP_001070910.1	NP_001070910.1	heterogeneous nuclear ribonucleoproteins C1 C2 isoform a Homo sapiens	33649	4.7585	191.1409	8	34	26.1438	3.0219	59	8	1	9.2642	0.033457913	0	0	3835
	2	NP_000703.2	NP_000703.2	biliverdin reductase A Homo sapiens	33407	6.0249	207.9666	5	29	21.6216	5.0577	38	5	0	8.9757	0.024289167	0	0	651
	2	NP_001180326.1	NP_001180326.1	serine threonine protein phosphatase 2A activator isoform e Homo sapiens	32914	6.4975	207.0439	4	18	25.6944	5.5449	26	4	0	8.1804	0.017937647	0	0	10152
	1	NP_001295276.1	NP_001295276.1	anamorsin isoform 2 Homo sapiens	32192	5.3004	44.3199	4	33	19.398	3.5643	19	4	1	10.6054	0.023787415	0	0	19857
	2	NP_001243728.1	NP_001243728.1	glyceraldehyde 3 phosphate dehydrogenase isoform 2 Homo sapiens	31527	7.4235	867.4504	11	20	44.7099	4.8311	89	10	1	9.1055	0.02323668	0	0	13169
	2	NP_001317432.1	NP_001317432.1	phosphoribosyl pyrophosphate synthase associated protein 1 isoform 2 Homo sapiens	31245	6.4999	147.6507	6	23	33.3333	6.5464	19	6	0	10.687	0.020076964	0	0	24715
	2	NP_001234930.1	NP_001234930.1	protein SET isoform 4 Homo sapiens	31105	3.9265	439.7556	6	13	28.9474	10.5496	59	6	0	8.7515	0.022693105	0	0	12487
	1	NP_001313536.1	NP_001313536.1	aminoacyl tRNA synthase complex interacting multifunctional protein 2 isoform c Homo sapiens	27791	9.6438	74.0919	3	22	20.3187	4.2277	8	3	0	7.1366	0.022565708	0	0	23935
	2	NP_004485.1	NP_004485.1	hepatoma derived growth factor isoform a Homo sapiens	26771	4.5024	372.1956	9	30	47.5	4.0762	69	9	2	9.4356	0.022959402	0	0	47963
	0	NP_001287949.1	NP_001287949.1	ornithine decarboxylase antizyme 1 isoform 2 Homo sapiens	25215	7.2629	12.2503	2	22	15.0442	4.085	10	2	0	11.0092	0.032425098	0	0	18646
	None of the identified proteins were deuterated at histidine residues in this band.

## Sheet: Band_6
	Proteins identified in gel bands submitted to trypsin digestion and MS/MS analysis.
	Identification was performed with the use of the ProteinLynx Global Server 2.4 software (Waters)
	OK column indicates whether the protein or peptide match has been determined as good (2), possible (1) or poor (0).
	The proteins methylated (deuterated) at histidine residues are shown on a yellow background. All identified peptides of the modified proteins are also listed.
				BAND 6
	OK	Accession	Entry	Description	mW (Da)	pI (pH)	PLGS Score	Peptides	Theoretical Peptides	Coverage (%)	Precursor RMS Mass Error (ppm)	Products	Digest Peptides	Modified Peptides	Products RMS Mass Error (ppm)	Products RMS RT Error (min)	Amount (fmol)	Amount (ngrams)	Protein ID
	2	NP_003267.1	NP_003267.1	thymopoietin isoform alpha Homo sapiens	75445	7.5121	61.3708	9	63	19.3084	8.2781	36	8	3	10.4805	0.025986288	0	0	46841
	2	NP_006112.3	NP_006112.3	keratin type II cytoskeletal 1 Homo sapiens	65998	8.2661	702.8523	15	45	24.2236	4.6145	111	15	0	7.5228	0.023476258	0	0	49450
	2	NP_000414.2	NP_000414.2	keratin type II cytoskeletal 2 epidermal Homo sapiens	65393	8.053	396.4878	6	55	9.7027	3.0675	41	6	0	7.9548	0.016567064	0	0	396
	2	NP_000217.2	NP_000217.2	keratin type I cytoskeletal 9 Homo sapiens	62026	4.9574	287.9611	7	40	16.2119	4.6564	63	7	0	9.7366	0.02413682	0	0	205
	2	NP_778253.2	NP_778253.2	keratin type II cytoskeletal 1b Homo sapiens	61863	5.6193	342.3297	2	44	4.4983	17.765	19	2	0	8.9662	0.01916944	0	0	61360
	2	NP_000412.4	NP_000412.4	keratin type I cytoskeletal 10 isoform 1 Homo sapiens	58791	4.9552	56.6912	8	35	20.8904	5.8096	34	8	1	12.0111	0.038129967	0	0	394
	2	NP_001393.1	NP_001393.1	elongation factor 1 alpha 1 Homo sapiens	50109	9.3417	261.8337	5	32	15.368	5.2596	35	5	0	9.8208	0.023093894	0	0	45116
	2	NP_001092.1	NP_001092.1	actin cytoplasmic 1 Homo sapiens	41709	5.142	208.099	9	34	38.9333	6.1332	41	9	0	9.7094	0.027251832	0	0	4475
	2	NP_001193929.1	NP_001193929.1	heterogeneous nuclear ribonucleoprotein D like isoform b Homo sapiens	40015	10.3542	82.196	3	31	9.3664	4.1962	15	3	0	9.916	0.022411937	0	0	11695
	2	NP_001158886.1	NP_001158886.1	L lactate dehydrogenase A chain isoform 3 Homo sapiens	39811	8.5858	912.1788	6	34	18.8366	4.3513	61	6	1	8.6527	0.02294917	0	0	8511
	2	NP_112533.1	NP_112533.1	heterogeneous nuclear ribonucleoproteins A2 B1 isoform B1 Homo sapiens	37406	9.1939	931.7098	8	29	20.9632	3.3971	71	7	0	8.3799	0.019231534	0	0	56802
	2	NP_001265874.1	NP_001265874.1	lymphokine activated killer T cell originated protein kinase isoform 2 Homo sapiens	37187	4.8023	88.1097	2	25	6.6066	3.8446	11	2	0	7.8958	0.022499008	0	0	15222
	2	NP_001171634.3	NP_001171634.3	hydroxyacyl coenzyme A dehydrogenase mitochondrial isoform 1 precursor Homo sapiens	36028	8.9176	1002.577	5	21	25.3776	5.7155	56	5	0	7.7342	0.02270367	0	0	9704
	2	NP_001145.1	NP_001145.1	annexin A5 Homo sapiens	35914	4.732	382.4575	6	29	26.875	5.2627	37	6	0	8.8326	0.024077268	0	0	7790
	2	NP_005909.2	NP_005909.2	malate dehydrogenase mitochondrial isoform 1 precursor Homo sapiens	35480	8.8202	274.733	7	28	25.7396	5.2728	41	7	1	8.6138	0.01932813	0	0	49266
	2	NP_689953.1	NP_689953.1	3 hydroxyisobutyrate dehydrogenase mitochondrial precursor Homo sapiens	35305	8.1475	111.043	4	24	18.4524	4.6861	17	4	0	8.2581	0.019047022	0	0	60314
	2	NP_000117.1	NP_000117.1	electron transfer flavoprotein subunit alpha mitochondrial isoform a Homo sapiens	35057	8.4853	938.1168	9	24	38.7387	5.4995	63	9	0	8.6342	0.016154028	0	0	107
	2	NP_006089.1	NP_006089.1	receptor of activated protein C kinase 1 Homo sapiens	35054	7.5645	520.4355	10	27	43.2177	4.7006	81	10	1	9.0332	0.024777291	0	0	49429
	2	NP_001034180.1	NP_001034180.1	ribose phosphate pyrophosphokinase 2 isoform 1 Homo sapiens	35032	5.9894	127.0142	6	23	24.9221	5.1969	30	6	2	10.3483	0.023265453	0	0	3191
	2	NP_001317504.1	NP_001317504.1	2 4 dienoyl CoA reductase 3E enoyl CoA producing mitochondrial isoform 2 Homo sapiens	34972	9.2534	109.7185	5	27	25.4601	3.9593	20	5	0	8.4421	0.02155335	0	0	24765
	2	NP_001353176.1	NP_001353176.1	glyoxalase domain containing protein 4 isoform 2 Homo sapiens	34771	5.2537	468.3244	7	26	27.1565	4.1371	40	7	0	9.546	0.025363041	0	0	32250
	2	NP_005722.1	NP_005722.1	actin related protein 2 3 complex subunit 2 Homo sapiens	34311	6.9778	256.2938	5	37	20.3333	4.119	23	4	0	7.7698	0.02864549	0	0	49101
	2	NP_001307847.1	NP_001307847.1	cyclin dependent kinase 1 isoform 1 Homo sapiens	34073	8.7559	473.696	5	29	21.5488	4.747	29	5	0	7.8638	0.029188534	0	0	21751
	2	NP_003123.2	NP_003123.2	spermidine synthase Homo sapiens	33802	5.1544	136.9454	5	30	25.8278	12.2046	22	5	1	11.3354	0.031049304	0	0	46719
	2	NP_001351608.1	NP_001351608.1	tropomyosin alpha 3 chain isoform 10 Homo sapiens	33039	4.5115	455.0732	5	30	17.193	3.7338	42	5	0	6.3704	0.019253107	0	0	31691
	2	NP_005462.1	NP_005462.1	glucosamine 6 phosphate isomerase 1 Homo sapiens	32647	6.4512	464.0091	8	22	40.4844	6.1212	45	8	0	9.909	0.017458078	0	0	48858
	2	NP_001248753.1	NP_001248753.1	proteasome assembly chaperone 1 isoform 3 Homo sapiens	32242	6.9152	125.9165	2	23	10.6007	5.3135	17	2	0	9.9598	0.03033615	0	0	13720
	2	NP_000261.2	NP_000261.2	purine nucleoside phosphorylase Homo sapiens	32097	6.4973	203.4706	4	21	28.7197	4.8814	25	4	2	9.1419	0.024127766	0	0	248
	2	NP_064711.1	NP_064711.1	chronophin Homo sapiens	31678	6.0978	72.8247	5	26	26.3514	4.7526	19	5	1	7.5181	0.022334421	0	0	54570
	0	XP_011543051.1	XP_011543051.1	sororin isoform X7 Homo sapiens	31502	10.4343	16.6613	3	31	23.3677	4.2184	11	3	1	8.3186	0.024990799	0	0	82989
	2	NP_001975.1	NP_001975.1	S formylglutathione hydrolase Homo sapiens	31442	6.5812	599.7383	6	17	31.2057	5.8173	36	6	0	7.5991	0.017826302	0	0	45638
	2	NP_001203.1	NP_001203.1	complement component 1 Q subcomponent binding protein mitochondrial precursor Homo sapiens	31342	4.5458	392.9207	3	18	14.539	5.5032	34	3	0	7.39	0.02782232	0	0	11760
	2	NP_001193469.1	NP_001193469.1	F actin capping protein subunit beta isoform 2 Homo sapiens	31330	5.2066	693.7421	4	28	20.9386	5.5401	29	4	0	9.0754	0.023422543	0	0	11550
	2	NP_002943.2	NP_002943.2	40S ribosomal protein S2 Homo sapiens	31304	10.6461	195.7459	4	27	14.3345	4.5979	31	4	0	8.1354	0.020949604	0	0	46550
	2	NP_001253974.1	NP_001253974.1	proteasome activator complex subunit 3 isoform 3 Homo sapiens	30870	6.2761	146.5556	2	21	9.8113	4.4847	16	2	0	8.3093	0.037572335	0	0	13789
	2	NP_001748.1	NP_001748.1	carbonyl reductase NADPH 1 isoform 1 Homo sapiens	30355	8.4168	915.038	4	26	26.7148	5.1587	44	4	0	8.285	0.02006811	0	0	45419
	2	NP_036457.1	NP_036457.1	microtubule associated protein RP EB family member 1 Homo sapiens	29980	4.8294	490.5193	8	25	36.9403	3.2733	49	8	0	7.0467	0.022708641	0	0	50787
	2	NP_002777.1	NP_002777.1	proteasome subunit alpha type 1 isoform 2 Homo sapiens	29536	6.1512	644.9695	4	25	17.4905	3.704	38	4	0	7.7011	0.023007229	0	0	46387
	2	NP_006752.1	NP_006752.1	14 3 3 protein epsilon Homo sapiens	29155	4.4355	4483.046	17	29	60	4.8391	197	16	1	8.9469	0.026784323	0	0	50033
	2	NP_006392.1	NP_006392.1	acidic leucine rich nuclear phosphoprotein 32 family member B Homo sapiens	28770	3.7269	1377.568	6	14	20.7171	4.071	56	6	1	7.7278	0.024833623	0	0	49707
	2	NP_006296.1	NP_006296.1	acidic leucine rich nuclear phosphoprotein 32 family member A Homo sapiens	28568	3.7817	2872.663	11	15	26.1044	3.3687	92	9	0	8.9113	0.022197315	0	0	49618
	2	NP_001129171.1	NP_001129171.1	14 3 3 protein zeta delta Homo sapiens	27727	4.5273	912.8768	5	25	20.8163	5.7539	51	5	1	9.1479	0.01730949	0	0	6290
	2	NP_004823.1	NP_004823.1	glutathione S transferase omega 1 isoform 1 Homo sapiens	27548	6.2223	122.0491	3	25	15.3527	4.6827	13	3	0	8.9169	0.023037335	0	0	48276
	2	NP_001272.2	NP_001272.2	tubulin folding cofactor B isoform 1 Homo sapiens	27308	4.8644	157.2828	5	18	34.0164	11.7862	22	5	1	7.7914	0.020194756	0	0	16330
	2	NP_001274522.1	NP_001274522.1	chloride intracellular channel protein 1 Homo sapiens	26905	4.8992	1062.9	5	20	28.6307	4.6371	59	5	0	10.1918	0.025997523	0	0	17058
	2	NP_000996.2	NP_000996.2	40S ribosomal protein S3 isoform 1 Homo sapiens	26671	10.0402	862.2155	5	26	23.8683	3.3219	33	5	0	7.621	0.017404875	0	0	927
	2	NP_001032752.1	NP_001032752.1	elongation factor 1 beta Homo sapiens	24748	4.3026	2055.264	7	19	34.6667	5.5411	68	7	1	8.7679	0.019666966	0	0	3151
	2	NP_001071634.1	NP_001071634.1	serine arginine rich splicing factor 1 isoform 2 Homo sapiens	22446	8.1458	195.8452	4	30	25.8706	5.5826	19	4	0	9.6654	0.027948417	0	0	3901
	None of the identified proteins were deuterated at histidine residues in this band.
