# Supplementary material for: Alpha-centractin is a novel substrate of SETD3 methyltransferase in vitro
Source: PeerJ. 2025 Oct 20;13:e20195. doi: 10.7717/peerj.20195 (PMC12548662; doi:10.7717/peerj.20195)
Supplement: Supplemental Information 7 — The proteins methylated (deuterated) at any residues are shown on a yellow background, whereas those methylated at the histidine residue are shown on a blue background. All identified peptides of the modified proteins are also listed. OK column indicates whether the protein or peptide match has been determined as good (2), possible (1) or poor (0). [file peerj-13-20195-s007.ods]

## Sheet: Fraction_15_(10x_conc_)
	Proteins identified in 10-fold concentrated fraction 15 (Superdex 200) that was digested with trypsin and submitted to MS/MS analysis.
	Identification was performed with the use of the ProteinLynx Global Server 2.4 software (Waters)
	OK column indicates whether the protein or peptide match has been determined as good (2), possible (1) or poor (0).
	The proteins methylated (deuterated) at any residues are shown on a yellow background, whereas those methylated at the histidine residue are shown on a blue background. All identified peptides of the modified proteins are also listed.
	OK	Accession	Entry	Description	mW (Da)	pI (pH)	PLGS Score	Peptides	Theoretical Peptides	Coverage (%)	Precursor RMS Mass Error (ppm)	Products	Digest Peptides	Modified Peptides	Products RMS Mass Error (ppm)	Products RMS RT Error (min)	Amount (fmol)	Amount (ngrams)	Protein ID
	2	NP_115609.2	NP_115609.2	actin histidine N methyltransferase isoform a Homo sapiens	67215	5.6071	3046.419	23	48	31.4815	4.3966	201	17	0	7.7625	0.035688266	0	0	57166
	2	NP_001092.1	NP_001092.1	actin cytoplasmic 1 Homo sapiens	41709	5.142	2582.186	23	34	50.1333	6.0168	217	14	0	8.2553	0.03657065	0	0	4475
	2	NP_001393.1	NP_001393.1	elongation factor 1 alpha 1 Homo sapiens	50109	9.3417	1346.358	12	32	29.4372	2.6615	110	11	1	8.3146	0.03027861	0	0	45116
	2	XP_047288618.1	XP_047288618.1	pyruvate kinase PKM isoform X1 Homo sapiens	66478	7.903	1208.21	14	45	30.0493	4.8494	138	13	1	8.3797	0.03288448	0	0	113991
	2	NP_001280141.1	NP_001280141.1	tubulin beta chain isoform a Homo sapiens	51985	4.6436	1204.999	4	32	12.2845	6.2599	46	4	0	6.5363	0.037544627	0	0	18113
	2	NP_000995.1	NP_000995.1	60S acidic ribosomal protein P2 Homo sapiens	11657	4.1781	935.246	3	9	55.6522	2.7663	17	3	0	10.0312	0.021026263	0	0	926
	2	NP_001290043.1	NP_001290043.1	tubulin alpha 1C chain isoform a Homo sapiens	57693	4.7631	784.8754	13	42	28.9017	5.7458	90	13	1	8.5248	0.04453991	0	0	19007
	2	NP_001257328.1	NP_001257328.1	tubulin alpha 1A chain isoform 1 Homo sapiens	50103	4.7622	781.628	13	34	35.9202	6.9879	89	13	1	8.6824	0.04520607	0	0	13968
	2	NP_001243728.1	NP_001243728.1	glyceraldehyde 3 phosphate dehydrogenase isoform 2 Homo sapiens	31527	7.4235	673.0653	6	20	31.058	6.5337	50	5	0	8.3586	0.027359726	0	0	13169
	2	NP_001407.1	NP_001407.1	eukaryotic initiation factor 4A I isoform 1 Homo sapiens	46124	5.1535	615.1066	9	46	32.0197	8.978	55	9	0	9.0797	0.030032411	0	0	45127
	2	NP_001949.1	NP_001949.1	elongation factor 1 alpha 2 Homo sapiens	50438	9.347	512.923	8	32	17.0626	3.3667	61	7	0	7.7585	0.034853652	0	0	45612
	2	NP_001358969.1	NP_001358969.1	dihydrolipoyllysine residue acetyltransferase component of pyruvate dehydrogenase complex mitochond	55682	9.2065	430.2068	7	38	19.4231	3.0299	42	7	1	8.2521	0.0370716	0	0	34893
	2	NP_006614.2	NP_006614.2	D 3 phosphoglycerate dehydrogenase Homo sapiens	56614	6.2798	346.537	10	36	22.5141	9.5405	67	10	1	9.2534	0.025637612	0	0	49909
	2	NP_001008800.1	NP_001008800.1	T complex protein 1 subunit gamma isoform c Homo sapiens	56395	6.0544	344.3914	7	45	19.7239	8.4001	38	7	0	10.0125	0.022928692	0	0	1956
	2	NP_000996.2	NP_000996.2	40S ribosomal protein S3 isoform 1 Homo sapiens	26671	10.0402	343.8102	5	26	23.0453	6.0045	26	5	1	8.389	0.03433727	0	0	927
	2	NP_001531.1	NP_001531.1	heat shock protein beta 1 Homo sapiens	22768	5.9588	293.4708	5	15	29.7561	4.3158	30	5	0	8.3342	0.030942272	0	0	45236
	2	NP_000117.1	NP_000117.1	electron transfer flavoprotein subunit alpha mitochondrial isoform a Homo sapiens	35057	8.4853	289.3265	3	24	15.6156	3.672	14	3	0	7.0357	0.019616274	0	0	107
	2	NP_001275582.1	NP_001275582.1	clathrin heavy chain 1 isoform 2 Homo sapiens	191934	5.3542	278.5803	21	134	17.3913	5.5604	148	21	1	9.1139	0.03025736	0	0	17173
	2	NP_003671.1	NP_003671.1	tyrosine tRNA ligase cytoplasmic Homo sapiens	59106	6.6352	221.3771	6	51	17.4242	10.6851	24	6	1	6.7595	0.024943674	0	0	47218
	2	NP_001677.2	NP_001677.2	ATP synthase subunit beta mitochondrial precursor Homo sapiens	56524	5.0955	202.0466	9	38	24.1966	4.0812	38	9	1	9.53	0.025830697	0	0	45352
	2	NP_001258898.1	NP_001258898.1	heat shock protein HSP 90 beta isoform a Homo sapiens	83212	4.7726	174.5382	12	67	16.7127	8.1698	64	12	0	9.0885	0.031451475	0	0	14452
	2	NP_066964.1	NP_066964.1	X ray repair cross complementing protein 5 Homo sapiens	82652	5.4359	171.8434	7	62	14.7541	10.3832	53	7	0	10.9367	0.03522434	0	0	55116
	2	NP_001070145.1	NP_001070145.1	clathrin light chain A isoform c Homo sapiens	25660	4.2136	168.7434	5	14	13.1356	6.7123	23	5	0	11.8196	0.030659582	0	0	3776
	2	NP_006588.1	NP_006588.1	heat shock cognate 71 kDa protein isoform 1 Homo sapiens	70854	5.1998	166.6029	11	50	19.0402	6.8311	59	11	0	10.3261	0.03068972	0	0	49887
	2	NP_001291217.1	NP_001291217.1	40S ribosomal protein SA isoform 2 Homo sapiens	33292	4.5932	147.5012	5	26	27.3333	9.3679	30	5	1	10.9459	0.030682923	0	0	19192
	2	NP_001002.1	NP_001002.1	40S ribosomal protein S7 Homo sapiens	22113	10.5809	139.9746	1	21	11.3402	2.9552	7	1	0	6.809	0.0210938	0	0	1114
	2	NP_002797.4	NP_002797.4	26S proteasome regulatory subunit 10B isoform 1 Homo sapiens	44145	7.2728	123.8455	6	40	28.7918	3.6908	27	6	1	9.9567	0.03605371	0	0	46407
	2	NP_004981.2	NP_004981.2	methionine tRNA ligase cytoplasmic Homo sapiens	101051	5.7495	123.0849	5	51	11	5.437	18	5	0	11.9508	0.040510226	0	0	48418
	2	NP_001340.2	NP_001340.2	aspartate tRNA ligase cytoplasmic isoform 1 Homo sapiens	57100	6.0888	121.4416	8	49	21.3573	6.4979	38	8	1	11.1916	0.034111336	0	0	29231
	2	NP_000993.1	NP_000993.1	60S acidic ribosomal protein P0 Homo sapiens	34251	5.6049	119.7837	1	20	9.7792	1.6548	5	1	0	5.7929	0.017451962	0	0	924
	2	NP_003698.1	NP_003698.1	ruvB like 1 isoform 1 Homo sapiens	50196	5.9861	115.4719	5	34	14.693	4.1455	24	5	0	6.7788	0.026002418	0	0	47241
	2	NP_001305115.1	NP_001305115.1	heterogeneous nuclear ribonucleoprotein K isoform c Homo sapiens	48480	5.5602	107.2581	3	38	10.2506	2.9976	16	3	0	11.2663	0.021759452	0	0	20647
	2	NP_001171546.1	NP_001171546.1	asparagine synthetase glutamine hydrolyzing isoform b Homo sapiens	62128	6.613	101.7834	3	46	6.4815	8.7576	17	3	0	9.7457	0.023012443	0	0	9626
	2	NP_001362239.1	NP_001362239.1	spectrin alpha chain non erythrocytic 1 isoform 6 Homo sapiens	288094	5.0876	98.1347	37	273	23.0247	7.7383	174	36	5	10.6374	0.030077353	0	0	35252
	2	NP_001243650.1	NP_001243650.1	T complex protein 1 subunit delta isoform b Homo sapiens	54685	7.7792	90.4173	5	40	12.9666	8.3716	18	5	0	10.3582	0.022103084	0	0	13128
	2	XP_005264575.1	XP_005264575.1	spectrin beta chain non erythrocytic 1 isoform X2 Homo sapiens	272744	5.3192	79.8266	25	238	15.0149	6.4982	123	25	3	11.1206	0.031982645	0	0	66601
	2	NP_001304893.1	NP_001304893.1	leucine tRNA ligase cytoplasmic isoform 3 Homo sapiens	129131	7.7598	77.5009	10	93	11.1504	9.2697	38	10	1	12.3652	0.028931154	0	0	20494
	2	NP_004095.4	NP_004095.4	fatty acid synthase Homo sapiens	273251	5.9835	74.6786	12	178	9.2792	6.4928	60	12	1	10.5606	0.03103415	0	0	47606
	2	NP_001275905.1	NP_001275905.1	X ray repair cross complementing protein 6 isoform 1 Homo sapiens	69799	6.2029	71.8121	6	56	15.5993	4.3024	33	6	0	9.8771	0.035292357	0	0	17329
	2	NP_006657.1	NP_006657.1	ruvB like 2 isoform 1 Homo sapiens	51124	5.3348	68.0341	7	43	19.8704	2.5304	38	7	2	11.0686	0.035455275	0	0	49950
	2	NP_001351766.1	NP_001351766.1	C 1 tetrahydrofolate synthase cytoplasmic isoform 2 Homo sapiens	104644	7.3326	66.6856	9	77	13.0705	4.5057	30	8	0	9.9899	0.023865242	0	0	31735
	2	NP_001186092.1	NP_001186092.1	26S proteasome regulatory subunit 8 isoform 2 Homo sapiens	44755	8.3762	59.2701	8	32	28.6432	6.0013	31	8	2	9.597	0.029137814	0	0	10773
	2	NP_009028.1	NP_009028.1	clathrin light chain B isoform b Homo sapiens	25175	4.3716	56.2083	2	16	13.5371	19.2754	7	2	0	13.4023	0.051060457	0	0	50326
	2	NP_005753.1	NP_005753.1	transcription intermediary factor 1 beta Homo sapiens	88493	5.4115	49.0358	6	56	13.0539	8.316	24	6	1	10.2914	0.03514242	0	0	49127
	2	NP_001104026.1	NP_001104026.1	filamin A isoform 2 Homo sapiens	280561	5.6364	45.0267	15	176	11.3336	10.3789	55	15	1	12.4691	0.031992625	0	0	5005
	2	NP_006286.1	NP_006286.1	valine tRNA ligase Homo sapiens	140387	7.3488	42.4978	6	90	8.8608	4.483	26	6	2	9.5668	0.03729529	0	0	49608
	2	NP_005984.3	NP_005984.3	tubulin specific chaperone D Homo sapiens	132515	5.7457	35.3803	4	88	5.6208	4.8519	23	4	0	10.9197	0.034394454	0	0	49331
	2	NP_002206.2	NP_002206.2	inter alpha trypsin inhibitor heavy chain H1 isoform a preproprotein Homo sapiens	101325	6.3126	32.6183	4	56	11.0867	3.9789	16	4	2	9.7548	0.036043435	0	0	45859
	1	XP_006720204.1	XP_006720204.1	kinectin isoform X5 Homo sapiens	149387	5.3481	29.1015	15	162	14.6379	8.1088	46	14	1	11.6335	0.033374023	0	0	69976
	2	NP_008835.5	NP_008835.5	DNA dependent protein kinase catalytic subunit isoform 1 Homo sapiens	468786	6.7062	28.1344	25	352	7.9215	6.7819	84	25	2	12.3555	0.035871975	0	0	50165
	1	NP_001123525.3	NP_001123525.3	elongation factor 1 delta isoform 1 Homo sapiens	71364	5.9771	22.9736	3	50	5.1005	3.5304	14	3	1	10.1114	0.045828257	0	0	5769
	1	NP_004437.2	NP_004437.2	bifunctional glutamate proline tRNA ligase Homo sapiens	170482	6.9752	21.798	11	128	8.664	8.7352	38	10	0	11.3621	0.031438768	0	0	47917
Peptides
			pyruvate kinase PKM isoform X1 Homo sapiens	66478
		OK	Score	Start	End	Sequence	Modifications	Retention Time (min)	Query Tool	Intensity	Peptide Type	Products	BY Matches	Products RMS Mass Error (ppm)	Products RMS RT Error (min)	Protein ID
		2	6.5341	446	454	(K)GDYPLEAVR(M)	Tri-deuterated Me (2)	47.2392	PLGS Databank Search	4553	Variable Modification	8	y1y3y4y5y6y7y8°y9	10.1635	0.0138	113991,
		2	5.118	14	46	(R)NQGWAALLEPGESSECFTYNSSSPGHTVFSSER(S)	Carbamidomethyl C (16)	67.8733	PLGS Databank Search	5954	Pass Two Match	3	b13*y3y33	18.6626	0.026	113991,
		2	5.9557	220	229	(K)ITLDNAYMEK(C)		51.2948	PLGS Databank Search	241050	Pass One Match	7	b2b2°y2y3y6y9y10	5.5455	0.0231	113991,
		2	6.98	267	284	(K)GADFLVTEVENGGSLGSK(K)		76.8828	PLGS Databank Search	155591	Pass Two Match	24	b3b4b5°b6b7b8b8°b10b10°b12b18y2y3y5y6y7y8y9y9°y10y11°y12y13y18	8.7064	0.0283	113991,
		2	0	285	296	(K)KGVNLPGAAVDL(P)		64.8001	PLGS Databank Search	1549	In Source Fragment	12	b1b3b4*b5b5*b7b8b9b11b12y7°y8°	7.6334	0.0528	113991,
		2	7.1234	285	302	(K)KGVNLPGAAVDLPAVSEK(D)		64.8464	PLGS Databank Search	388601	Missed Cleavage	19	b4*b5b5*b7b8b9b11b12y1y2°y3y4y5y6y7y8y13y18y18*	7.0315	0.035	113991,
		2	7.0558	373	383	(R)GDLGIEIPAEK(V)		59.5577	PLGS Databank Search	335777	Pass One Match	13	b2b3b4b4°y2y3y4y4°y5y6y6°y8y11	6.2699	0.0255	113991,
		2	5.9856	446	454	(K)GDYPLEAVR(M)		47.8754	PLGS Databank Search	45472	Pass Two Match	3	y5y6y9	3.6226	0.0138	113991,
		2	5.1249	455	477	(R)MQHLIAREAEAAIYHLQLFEELR(R)		109.1211	PLGS Databank Search	2270	Pass Two Match	2	b8°y10*	3.8989	0.0678	113991,
		2	5.8005	479	500	(R)LAPITSDPTEATAVGAVEASFK(C)		87.6667	PLGS Databank Search	16450	Pass One Match	4	b7b15y20y22	8.1758	0.0251	113991,
		2	6.6466	554	567	(K)DPVQEAWAEDVDLR(V)		75.7742	PLGS Databank Search	207484	Pass One Match	15	b2b3b4b5b6b7b11°y2y3y4y5y9y12y14y14*	7.3443	0.0453	113991,
		2	5.6024	568	576	(R)VNFAMNVGK(A)		49.5787	PLGS Databank Search	17534	Pass One Match	4	b2b8y6y9	7.1951	0.0154	113991,
		2	6.4857	605	609	(R)VVPVP(-)		40.8632	PLGS Databank Search	83710	Pass Two Match	5	b2b3y1y3y5	15.1587	0.011	113991,
		2	7.3147	111	121	(R)LDIDSPPITAR(N)		54.9793	PLGS Databank Search	443560	Pass One Match	19	b2b3b4b5b5°y1y2y3y4y5y6y7y7°y8y8°y9y9°y10y11	7.7206	0.0261	113991,
			tubulin alpha 1C chain isoform a Homo sapiens	57693
		OK	Score	Start	End	Sequence	Modifications	Retention Time (min)	Query Tool	Intensity	Peptide Type	Products	BY Matches	Products RMS Mass Error (ppm)	Products RMS RT Error (min)	Protein ID
		2	4.9347	106	130	(Q)MPSDKTIGGGDDSFNTFFSETGAGK(H)	Tri-deuterated Me (20)	85.9496	PLGS Databank Search	1776	Variable Modification	3	b9y7y10	6.7409	0.0411	19007,
		2	5.7509	111	130	(K)TIGGGDDSFNTFFSETGAGK(H)		80.5493	PLGS Databank Search	78113	Pass Two Match	8	b2y2y7y8y10°y11y18y20	7.3272	0.0387	19007,
		2	5.3509	135	149	(R)AVFVDLEPTVIDEVR(T)		63.0085	PLGS Databank Search	2285	Pass Two Match	2	b7y8°	16.6389	0.0185	19007,
		2	5.5924	155	166	(R)QLFHPEQLITGK(E)		65.1354	PLGS Databank Search	54827.26953	Pass Two Match	7	b4*b7°b8*b8°y2y3y12	7.9073	0.0154	19007,
		2	5.6954	183	191	(K)EIIDLVLDR(I)		82.0483	PLGS Databank Search	34300	Pass One Match	5	b2y2y3y7y9	13.3423	0.047	19007,
		2	5.7937	227	233	(R)LSVDYGK(K)		30.838	PLGS Databank Search	22366.17969	Pass One Match	6	b2b2°y2y3y6y7	12.5125	0.0276	19007,
		2	5.2367	285	299	(R)RNLDIERPTYTNLNR(L)		46.4707	PLGS Databank Search	2887.320068	Missed Cleavage	5	b7°y4y7y8*y15	9.9116	0.0364	19007,
		2	6.2453	286	299	(R)NLDIERPTYTNLNR(L)		52.4837	PLGS Databank Search	145240.0938	Pass One Match	12	b2b2*b3y7y8y9y11y12y12°y13y14y14*	6.5385	0.0239	19007,
		2	5.7937	314	334	(R)FDGALNVDLTEFQTNLVPYPR(I)		103.1895	PLGS Databank Search	21153.16016	Pass One Match	4	b8y4y5y21	4.4121	0.0507	19007,
		2	6.5153	335	350	(R)IHFPLATYAPVISAEK(A)		80.3119	PLGS Databank Search	134623.7969	Pass One Match	12	b2b3b6b7y2°y3y4y5y8y9y10y16	5.4718	0.0938	19007,
		2	6.9893	397	406	(K)DVNAAIATIK(T)		50.7326	PLGS Databank Search	92559	Pass One Match	11	b2b3b8y2y3y4y5y6y7y8y10	7.6413	0.0261	19007,
		2	6.6273	493	500	(R)EDMAALEK(D)		31.4924	PLGS Databank Search	33493.60156	Pass One Match	11	b2°b3°b8y1y2y2°y3y4y5y6y8	8.0029	0.0191	19007,
		2	5.2939	2	13	(M)TAWFNGVEELGR(D)		47.9499	PLGS Databank Search	3406	Pass One Match	4	y4y8y11°y12	9.5611	0.0256	19007,
			dihydrolipoyllysine residue acetyltransferase component of pyruvate dehydrogenase complex mitochond	55682
		OK	Score	Start	End	Sequence	Modifications	Retention Time (min)	Query Tool	Intensity	Peptide Type	Products	BY Matches	Products RMS Mass Error (ppm)	Products RMS RT Error (min)	Protein ID
		2	5.4759	270	302	(K)VAPAPAAVVPPTGPGMAPVPTGVFTDIPISNIR(R)	Tri-deuterated Me (26)	102.3162	PLGS Databank Search	4714	Variable Modification	5	b4b9y6y14*y16*	5.8667	0.0466	34893,
		2	5.278	119	132	(K)INEGDLLAEIETDK(A)		51.3356	PLGS Databank Search	1928	Pass One Match	5	b4b12°y4y6y14	8.8151	0.0228	34893,
		2	4.8461	242	249	(K)GIDLTQVK(G)		44.3273	PLGS Databank Search	5312	Pass Two Match	2	b6b7	17.5258	0.0219	34893,
		2	6.3146	270	302	(K)VAPAPAAVVPPTGPGMAPVPTGVFTDIPISNIR(R)		102.2333	PLGS Databank Search	56066	Pass One Match	10	b4b8b9b17y6y10y14y16y24y33	5.699	0.0534	34893,
		2	5.7551	364	377	(K)VPEANSSWMDTVIR(Q)		74.3533	PLGS Databank Search	8542	Pass One Match	5	y7y11y12y13y14	8.2575	0.0279	34893,
		2	5.8792	406	420	(K)GVETIANDVVSLATK(A)		90.4479	PLGS Databank Search	20672	Pass One Match	13	b2b4b4°b5°b9°b11°y2y3y5y9y10y11y15	6.1429	0.0261	34893,
		2	4.6566	94	110	(K)VPLPSLSPTMQAGTIAR(W)		72.8634	PLGS Databank Search	5092	Pass Two Match	2	y10y11	16.2618	0.0319	34893,
			clathrin heavy chain 1 isoform 2 Homo sapiens	191934
		OK	Score	Start	End	Sequence	Modifications	Retention Time (min)	Query Tool	Intensity	Peptide Type	Products	BY Matches	Products RMS Mass Error (ppm)	Products RMS RT Error (min)	Protein ID
		2	4.9707	458	472	(K)EDKLECSEELGDLVK(S)	Carbamidomethyl C (6), Tri-deuterated Me (12)	71.0913	PLGS Databank Search	0	Variable Modification	5	b3b12y5°y11°y15	15.3486	0.031	17173,
		2	5.0879	194	209	(K)VSQPIEGHAASFAQFK(M)		53.6974	PLGS Databank Search	0	Pass One Match	5	y7y9°y10*y13y16	11.1246	0.0296	17173,
		2	6.0425	232	249	(K)LHIIEVGTPPTGNQPFPK(K)		66.09	PLGS Databank Search	0	Pass One Match	17	b2b3b4b5b6b7b8b8°b18y2y4y8y9y10y10°y12y18	5.8985	0.0174	17173,
		2	5.2778	302	324	(R)ISGETIFVTAPHEATAGIIGVNR(K)		78.4689	PLGS Databank Search	0	Pass One Match	8	b6y11y16y17y19y21y22y23	9.3662	0.0234	17173,
		2	5.6734	359	370	(R)NNLAGAEELFAR(K)		67.8598	PLGS Databank Search	0	Pass One Match	11	b2b2*b3b3*b9y1y6y8y9y10y12	9.8839	0.0207	17173,
		2	4.9213	359	371	(R)NNLAGAEELFARK(F)		59.0524	PLGS Databank Search	0	Pass One Match	3	b3b4y12°	5.696	0.0333	17173,
		2	4.6298	404	433	(R)RFQSVPAQPGQTSPLLQYFGILLDQGQLNK(Y)		92.8282	PLGS Databank Search	0	Missed Cleavage	4	b8b10y1y30	10.1197	0.0476	17173,
		2	5.4183	405	433	(R)FQSVPAQPGQTSPLLQYFGILLDQGQLNK(Y)		126.9227	PLGS Databank Search	0	Pass One Match	3	b7y8y29	2.0916	0.0102	17173,
		1	4.2587	576	587	(K)NNRPSEGPLQTR(L)		67.5412	PLGS Databank Search	0	Pass One Match	2	b7*y11°	5.7494	0.0287	17173,
		2	4.6961	588	614	(R)LLEMNLMHAPQVADAILGNQMFTHYDR(A)		106.6704	PLGS Databank Search	0	Pass One Match	5	b8b11°y19y19°y27	13.8523	0.0664	17173,
		2	5.7252	842	855	(R)GQFSTDELVAEVEK(R)		72.792	PLGS Databank Search	0	Pass One Match	13	b2b2*b3b5b8b14°y5y6y8y11y12y14y14*	9.7139	0.0292	17173,
		2	5.4504	861	869	(K)LLLPWLEAR(I)		98.0132	PLGS Databank Search	0	Pass One Match	4	b2y6y7y9	11.8791	0.0158	17173,
		2	5.3918	886	896	(K)IYIDSNNNPER(F)		33.3554	PLGS Databank Search	0	Pass Two Match	6	b2y5°y7y8y9y11	11.8701	0.0137	17173,
		2	5.211	900	907	(R)ENPYYDSR(V)		22.7627	PLGS Databank Search	0	Pass One Match	4	y2y5y6y8	8.4714	0.0134	17173,
		2	6.0693	998	1014	(K)AFMTADLPNELIELLEK(I)		127.4855	PLGS Databank Search	0	Pass Two Match	15	b2b3b6b6°b7b7°b17y3y10y11y12y13y14y15y17	7.5133	0.0332	17173,
		1	4.1132	1015	1026	(K)IVLDNSVFSEHR(N)		60.2337	PLGS Databank Search	0	Pass Two Match	2	b8*b10	16.2676	0.0391	17173,
		2	4.7622	1027	1038	(R)NLQNLLILTAIK(A)		99.1756	PLGS Databank Search	0	Pass One Match	3	y6y7y12	10.0935	0.0363	17173,
		2	6.0897	1187	1208	(R)LAELEEFINGPNNAHIQQVGDR(C)		74.4478	PLGS Databank Search	0	Pass One Match	18	b2b3b5b6b7b10b15°y3y10°y12y13y14y14*y16y17y18y20y22	7.3152	0.0255	17173,
		2	5.2516	1220	1230	(K)LLYNNVSNFGR(L)		58.4008	PLGS Databank Search	0	Pass One Match	5	b2b6*y5y9y11	7.893	0.0397	17173,
		2	5.3319	1506	1512	(K)HELIEFR(R)		49.0997	PLGS Databank Search	0	Pass One Match	6	b2b2°y3y3°y4y7	6.1365	0.0438	17173,
		2	5.5457	64	78	(R)RPISADSAIMNPASK(V)		41.6878	PLGS Databank Search	0	Pass One Match	9	b4°b6b10b11b14y2y4y7y15	7.2813	0.0283	17173,
			tyrosine tRNA ligase cytoplasmic Homo sapiens	59106
		OK	Score	Start	End	Sequence	Modifications	Retention Time (min)	Query Tool	Intensity	Peptide Type	Products	BY Matches	Products RMS Mass Error (ppm)	Products RMS RT Error (min)	Protein ID
		2	5.1546	65	84	(K)AGCEVTILFADLHAYLDNMK(A)	Carbamidomethyl C (3), Tri-deuterated Me (17)	84.2585	PLGS Databank Search	11304	Variable Modification	4	b9y9°y11y20	6.4323	0.0151	47218,
		2	4.7849	179	189	(K)VDAQFGGIDQR(K)		43.3997	PLGS Databank Search	7826	Pass One Match	5	b2b3y2y6y11	6.7377	0.0147	47218,
		2	5.2746	208	222	(R)VHLMNPMVPGLTGSK(M)		65.8258	PLGS Databank Search	15842	Pass One Match	4	b2b3b5b8	7.6653	0.0296	47218,
		1	4.0882	336	346	(K)LASAAYPDPSK(Q)		43.7052	PLGS Databank Search	2256	Pass Two Match	2	y6y10°	3.3199	0.0567	47218,
		2	5.2216	357	367	(K)NSEPEEVIPSR(L)		37.644	PLGS Databank Search	8032	Pass One Match	4	b3y3y8y11	10.1271	0.0204	47218,
		2	5.9298	155	178	(K)QVEHPLLSGLLYPGLQALDEEYLK(V)		111.5186	PLGS Databank Search	14790	Pass One Match	5	b11b12y12y13y24	2.7129	0.0165	47218,
			spectrin alpha chain non erythrocytic 1 isoform 6 Homo sapiens	288094
		OK	Score	Start	End	Sequence	Modifications	Retention Time (min)	Query Tool	Intensity	Peptide Type	Products	BY Matches	Products RMS Mass Error (ppm)	Products RMS RT Error (min)	Protein ID
		1	4.3289	1281	1298	(R)DLAALGDKVNSLGETAER(L)	Tri-deuterated Me (7)	75.6259	PLGS Databank Search	2807	Variable Modification	4	b4b11*y10y18	6.9929	0.0282	35252,
		1	4.2891	1149	1181	(K)DINKVAEDLESEGLMAEEVQAVQQQEVYGMMPR(D)	Tri-deuterated Me (23), Methyl CDEHKNRQ (26), Tri-deuterated Me (33)	78.2295	PLGS Databank Search	13490	Variable Modification	6	b22°y6y10°y12*y29*y33	9.4067	0.0403	35252,
		1	4.0928	2388	2416	(R)SLGYDLPMVEEGEPDPEFEAILDTVDPNR(D)	Tri-deuterated Me (15)	117.0927	PLGS Databank Search	1519	Variable Modification	4	b29*y12°y16*y24	8.4106	0.0476	35252,
		2	4.4021	1705	1720	(K)HQLLEADISAHEDRLK(D)	Tri-deuterated Me (13)	70.3367	PLGS Databank Search	3090	Variable Modification	5	b8b12y6y7y16	12.6261	0.0278	35252,
		1	4.0784	336	347	(K)REELITNWEQIR(T)	Tri-deuterated Me (1), Methyl CDEHKNRQ (3)	68.5875	PLGS Databank Search	1595	Variable Modification	6	b7*b10y1y5*y6y12	13.8004	0.0268	35252,
		1	0	336	345	(K)REELITNWEQ(I)	Tri-deuterated Me (1), Methyl CDEHKNRQ (3)	68.64	PLGS Databank Search	2860	In Source Fragment	1	b10	11.5058	0.0074	35252,
		2	4.8592	64	81	(K)LQIASDENYKDPTNLQGK(L)		47.9397	PLGS Databank Search	22461	Pass One Match	7	b2b5b11°y7y14y15y18	9.5786	0.0195	35252,
		2	4.4427	215	227	(K)LIQEQHPEEELIK(T)		46.1531	PLGS Databank Search	38116	Pass One Match	4	y7y11y11°y13	5.4008	0.0224	35252,
		2	4.9119	382	402	(K)ALINADELASDVAGAEALLDR(H)		115.1903	PLGS Databank Search	18861	Pass Two Match	9	b7b10*b12y1y5y6y8y9y12	7.9371	0.0246	35252,
		1	4.0576	486	508	(K)QEAFLLNEDLGDSLDSVEALLKK(H)		112.7338	PLGS Databank Search	1502	Pass Two Match	2	b6*b13°	16.1773	0.0334	35252,
		2	4.7883	523	532	(K)ITALDEFATK(L)		58.5106	PLGS Databank Search	15029	Pass One Match	4	y6y8y9y10	4.4945	0.028	35252,
		2	4.9549	595	610	(K)TATDEAYKDPSNLQGK(V)		30.378	PLGS Databank Search	23673	Pass Two Match	6	b2y3*y7y8y14y16	12.9856	0.0222	35252,
		1	3.9362	634	646	(K)AGQKLIDVNHYAK(D)		101.0164	PLGS Databank Search	17674	Missed Cleavage	3	b9*b11y13	8.3227	0.04	35252,
		2	4.426	686	708	(R)NVEDIELWLYEVEGHLASDDYGK(D)		120.1203	PLGS Databank Search	3227	Pass Two Match	3	b8°b10y23	16.2375	0.0293	35252,
		1	4.3101	743	757	(R)QFQDAGHFDAENIKK(K)		39.5698	PLGS Databank Search	7540	Pass Two Match	3	y5°y7y15	12.7871	0.0328	35252,
		2	4.4924	792	801	(R)DVEDEETWIR(E)		58.7534	PLGS Databank Search	11430	Pass Two Match	5	y4y7y8y9y10	15.8566	0.0482	35252,
		2	4.944	815	824	(K)DLIGVQNLLK(K)		82.8866	PLGS Databank Search	6741	Pass One Match	5	b2b3y1y7y10	14.6192	0.0165	35252,
		1	3.8824	884	909	(R)QDLEDSLQAQQYFADANEAESWMREK(E)		81.0717	PLGS Databank Search	9531	Pass Two Match	2	b11*y5	20.5931	0.0263	35252,
		2	4.5817	908	930	(R)EKEPIVGSTDYGKDEDSAEALLK(K)		61.9628	PLGS Databank Search	52154	Pass One Match	10	b3b14b23y1y2y10y12y17y18y23	9.2647	0.033	35252,
		2	4.5156	1153	1181	(K)VAEDLESEGLMAEEVQAVQQQEVYGMMPR(D)		99.806	PLGS Databank Search	12538	Pass One Match	8	b5b10y1y2y7y10y16*y29	12.1408	0.0431	35252,
		1	3.8706	1197	1214	(R)LMVHTVATFNSIKELNER(W)		92.6782	PLGS Databank Search	1602	Pass Two Match	2	b12*y7*	15.9458	0.0499	35252,
		2	4.5371	1217	1225	(R)SLQQLAEER(S)		43.129	PLGS Databank Search	9814	Pass Two Match	4	y2y4y7y9	9.4558	0.0226	35252,
		2	5.1827	1226	1237	(R)SQLLGSAHEVQR(F)		31.6429	PLGS Databank Search	22930	Pass One Match	5	b2y3y8y9y12	7.6976	0.0058	35252,
		2	5.0288	1253	1273	(K)NQALNTDNYGHDLASVQALQR(K)		61.7759	PLGS Databank Search	20507	Pass One Match	7	b2b3y17y18y19y21y21*	10.5312	0.0255	35252,
		2	5.1078	1360	1369	(R)GLVSSDELAK(D)		39.8856	PLGS Databank Search	11650	Pass One Match	3	b3y7y10	10.1026	0.0338	35252,
		2	5.0932	1392	1417	(R)AGTFQAFEQFGQQLLAHGHYASPEIK(Q)		100.5782	PLGS Databank Search	48588	Pass One Match	11	b3b11b26y12y13y17y20y21y22y23y26	7.8327	0.0251	35252,
		2	4.7292	1465	1485	(R)EAFLNTEDKGDSLDSVEALIK(K)		85.4352	PLGS Databank Search	29733	Missed Cleavage	6	b2b21°y8y17y18y21	11.1327	0.025	35252,
		2	4.7156	1501	1519	(K)IAALQAFADQLIAAGHYAK(G)		104.7703	PLGS Databank Search	33467	Pass One Match	6	b2b3y6y14y15y19	6.8207	0.0275	35252,
		1	3.8917	1719	1741	(R)LKDLNSQADSLMTSSAFDTSQVK(D)		91.296	PLGS Databank Search	5301	Missed Cleavage	3	b11*y9°y23	13.2347	0.0341	35252,
		2	4.9599	1790	1799	(K)LLVGSEDYGR(D)		43.7979	PLGS Databank Search	5719	Pass One Match	4	b2y7y8y10	8.7641	0.0149	35252,
		2	4.9637	1800	1808	(R)DLTGVQNLR(K)		45.0549	PLGS Databank Search	8090	Pass One Match	3	y6y7y9	4.471	0.0275	35252,
		1	4.0499	2012	2022	(R)DLSSVQTLLTK(Q)		52.2831	PLGS Databank Search	70142	Pass Two Match	3	b8y8*y11	7.3418	0.0089	35252,
		1	3.9085	2105	2124	(K)ASAFNSWFENAEEDLTDPVR(C)		107.3236	PLGS Databank Search	6003	Pass Two Match	3	y7°y8°y20	12.8163	0.0317	35252,
		1	3.7585	2217	2229	(K)VLGLQERELELQK(E)		78.8008	PLGS Databank Search	6214	Pass Two Match	3	y3*y8*y13	12.0635	0.0336	35252,
		2	4.6653	2439	2448	(K)SSEEIESAFR(A)		46.9643	PLGS Databank Search	7629	Pass One Match	5	y2y4y5y6y10	7.9115	0.0379	35252,
		2	4.8214	2461	2469	(K)EELYQNLTR(E)		47.7901	PLGS Databank Search	9124	Pass One Match	5	b4°y5y7y8y9	10.1379	0.0276	35252,
		2	4.7081	8	18	(K)VLETAEDIQER(R)		38.2623	PLGS Databank Search	10421	Pass One Match	4	b2y6y9y11	7.2707	0.0289	35252,
			26S proteasome regulatory subunit 8 isoform 2 Homo sapiens	44755
		OK	Score	Start	End	Sequence	Modifications	Retention Time (min)	Query Tool	Intensity	Peptide Type	Products	BY Matches	Products RMS Mass Error (ppm)	Products RMS RT Error (min)	Protein ID
		2	4.4328	189	205	(K)TLLARAVAHHTDCTFIR(V)	Tri-deuterated Me (9), Carbamidomethyl C (13), Tri-deuterated Me (17)	79.7326	PLGS Databank Search	4980	Variable Modification	6	b1b15°y5y7y9°y17	5.6241	0.0308	10773,
		1	4.0683	123	134	(K)VDPLVSLMMVEK(V)	Tri-deuterated Me (11)	84.8067	PLGS Databank Search	1973	Variable Modification	4	b3b4°y3°y4	10.0757	0.0363	10773,
		1	4.2778	135	148	(K)VPDSTYEMIGGLDK(Q)		65.8761	PLGS Databank Search	7355	Pass One Match	2	b3°y13	4.989	0.0321	10773,
		1	4.1981	163	176	(K)HPELFEALGIAQPK(G)		76.6637	PLGS Databank Search	9938	Pass One Match	4	b3°b8b14y14	6.645	0.0244	10773,
		1	4.319	177	188	(K)GVLLYGPPGTGK(T)		54.5492	PLGS Databank Search	5960	Pass Two Match	3	y5y6y7	13.1089	0.0188	10773,
		1	4.1693	290	302	(R)IDILDSALLRPGR(I)		79.4593	PLGS Databank Search	11754	Pass One Match	3	b5y11y13	8.7379	0.0368	10773,
		2	4.4488	339	352	(K)IAELMPGASGAEVK(G)		52.2603	PLGS Databank Search	8203	Pass One Match	7	b2b3y2y5°y9y10y14	11.4332	0.0275	10773,
		0	3.6267	53	70	(R)EELQLLQEQGSYVGEVVR(A)		88.3381	PLGS Databank Search	1750	Pass Two Match	2	b6*b14	13.6627	0.0158	10773,
			transcription intermediary factor 1 beta Homo sapiens	88493
		OK	Score	Start	End	Sequence	Modifications	Retention Time (min)	Query Tool	Intensity	Peptide Type	Products	BY Matches	Products RMS Mass Error (ppm)	Products RMS RT Error (min)	Protein ID
		1	3.9278	525	554	(R)GAAAAATGQPGTAPAGTPGAPPLAGMAIVK(E)	Tri-deuterated Me (30)	92.1516	PLGS Databank Search	3584	Variable Modification	3	b15*b16*y29*	12.7571	0.0447	49127,
		2	4.7164	408	427	(K)IVAERPGTNSTGPAPMAPPR(A)		40.0116	PLGS Databank Search	25317	Pass One Match	7	b2b12y3y6y8y18y20	6.7458	0.0294	49127,
		2	4.4019	525	554	(R)GAAAAATGQPGTAPAGTPGAPPLAGMAIVK(E)		71.305	PLGS Databank Search	16275	Pass Two Match	5	b2b9y10y30y30*	6.659	0.0327	49127,
		0	3.3635	525	591	(R)GAAAAATGQPGTAPAGTPGAPPLAGMAIVKEEETEAAIGAPPTATEGPETKPVLMALAEGPGAEGPR(L)		99.3968	PLGS Databank Search	16895	Pass Two Match	5	b11°b14°b15°b34*y67	10.0108	0.0315	49127,
		1	3.7013	780	790	(K)ADVQSIIGLQR(F)		38.8891	PLGS Databank Search	1702	Pass Two Match	2	b8*y8°	17.972	0.0334	49127,
		1	3.8587	320	330	(K)VTEGQQERLER(Q)		66.2357	PLGS Databank Search	12326	Missed Cleavage	2	y8*y10	13.5343	0.0502	49127,
			filamin A isoform 2 Homo sapiens	280561
		OK	Score	Start	End	Sequence	Modifications	Retention Time (min)	Query Tool	Intensity	Peptide Type	Products	BY Matches	Products RMS Mass Error (ppm)	Products RMS RT Error (min)	Protein ID
		1	4.2969	2026	2049	(K)NGQHVASSPIPVVISQSEIGDASR(V)	Tri-deuterated Me (16), Tri-deuterated Me (21)	82.4865	PLGS Databank Search	0	Variable Modification	6	b8b10b15*y7y9°y16°	13.3499	0.0385	5005,
		1	3.889	8	33	(R)AGQSAAGAAPGGGVDTRDAEMPATEK(D)		67.5292	PLGS Databank Search	0	Pass One Match	6	b13°b14*b16°y17°y21y26	12.7008	0.0382	5005,
		0	3.5903	63	76	(K)RIANLQTDLSDGLR(L)		77.1997	PLGS Databank Search	0	Missed Cleavage	2	b11*y10*	10.753	0.0265	5005,
		1	3.7455	227	266	(R)EAMQQADDWLGIPQVITPEEIVDPNVDEHSVMTYLSQFPK(A)		127.2915	PLGS Databank Search	0	Pass Two Match	3	y13*y28y40	16.0384	0.022	5005,
		0	3.5038	401	427	(K)TTYFEIFTAGAGTGEVEVVIQDPMGQK(G)		102.5729	PLGS Databank Search	0	Pass Two Match	2	b7y12°	12.6175	0.0173	5005,
		1	4.0515	1072	1087	(K)AFGPGLQGGSAGSPAR(F)		41.1446	PLGS Databank Search	0	Pass One Match	4	y1y10y13y16	10.9794	0.0082	5005,
		1	4.0119	1465	1477	(R)ANLPQSFQVDTSK(A)		38.5516	PLGS Databank Search	0	Pass Two Match	2	b3b8*	6.6211	0.02	5005,
		1	3.7902	1492	1515	(K)GLVEPVDVVDNADGTQTVNYVPSR(E)		98.4818	PLGS Databank Search	0	Pass Two Match	2	b7b12°	19.3816	0.0047	5005,
		1	3.8567	1892	1907	(K)DAGEGGLSLAIEGPSK(A)		26.5467	PLGS Databank Search	0	Pass Two Match	3	b3b7°y16	17.2856	0.0396	5005,
		2	4.8639	1965	1993	(K)VGSAADIPINISETDLSLLTATVVPPSGR(E)		115.6551	PLGS Databank Search	0	Pass Two Match	5	b7y5y6y8y29	6.1691	0.0196	5005,
		0	3.6057	2004	2014	(R)NGHVGISFVPK(E)		33.7355	PLGS Databank Search	0	Pass Two Match	4	b2b6b10°y11	8.9346	0.0364	5005,
		1	3.8301	2120	2133	(K)FADQHVPGSPFSVK(V)		62.2621	PLGS Databank Search	0	Pass One Match	4	y8°y12*y13y14	14.0064	0.0376	5005,
		1	3.9861	2218	2240	(K)GQHVPGSPFQFTVGPLGEGGAHK(V)		41.8144	PLGS Databank Search	0	Pass One Match	4	b10b14b17y23	8.9564	0.0543	5005,
		2	4.8472	2311	2333	(K)FNEEHIPDSPFVVPVASPSGDAR(R)		77.3234	PLGS Databank Search	0	Pass One Match	4	b12b13y10y23	4.8271	0.0098	5005,
		1	3.9836	8	24	(R)AGQSAAGAAPGGGVDTR(D)		69.6046	PLGS Databank Search	0	Pass One Match	4	y2°y8y10°y13	17.7963	0.0329	5005,
			valine tRNA ligase Homo sapiens	140387
		OK	Score	Start	End	Sequence	Modifications	Retention Time (min)	Query Tool	Intensity	Peptide Type	Products	BY Matches	Products RMS Mass Error (ppm)	Products RMS RT Error (min)	Protein ID
		1	4.0601	372	394	(R)GETTLWNPGCDHAGIATQVVVEK(K)	Tri-deuterated Me (7), Carbamidomethyl C (10)	44.765	PLGS Databank Search	0	Variable Modification	4	b6b7y7y23	7.696	0.0658	49608,
		1	4.0224	904	923	(K)EGQKADFPAGIPECGTDALR(F)	Carbamidomethyl C (14)	110.3643	PLGS Databank Search	1536	Missed Cleavage	2	b11y15°	10.5833	0.01	49608,
		1	3.9073	1078	1100	(R)RMPQAPPSLCVTPYPEPSECSWK(D)	Carbamidomethyl C (10), Tri-deuterated Me (16), Carbamidomethyl C (20)	106.0909	PLGS Databank Search	8286	Variable Modification	2	b6b11*	10.719	0.0098	49608,
		2	4.7164	123	137	(R)SSAQDPQAVLGALGR(A)		66.5656	PLGS Databank Search	0	Pass One Match	7	b3°b8y6y7y10y11y15	6.8215	0.0225	49608,
		2	4.5402	592	606	(K)ITPAHDQNDYEVGQR(H)		27.6579	PLGS Databank Search	0	Pass One Match	7	b2y1y6y11y13y13°y15	11.4051	0.03	49608,
		1	3.7021	24	39	(R)YGEAGEGPGWGGAHPR(I)		35.0788	PLGS Databank Search	0	Pass One Match	4	y2y9y11y16	10.6379	0.0464	49608,
				S200 F15_p

## Sheet: Fraction_15_(40x_conc_)
	Proteins identified in 10-fold concentrated fraction 15 (Superdex 200) that was digested with trypsin and submitted to MS/MS analysis.
	Identification was performed with the use of the ProteinLynx Global Server 2.4 software (Waters)
	OK column indicates whether the protein or peptide match has been determined as good (2), possible (1) or poor (0).
	The proteins methylated (deuterated) at any residues are shown on a yellow background, whereas those methylated at the histidine residue are shown on a blue background. All identified peptides of the modified proteins are also listed.
	OK	Accession	Modified Peptides	Description	mW (Da)	pI (pH)	PLGS Score	Peptides	Theoretical Peptides	Coverage (%)	Precursor RMS Mass Error (ppm)	Products	Digest Peptides	Products RMS Mass Error (ppm)	Products RMS RT Error (min)	Amount (fmol)	Amount (ngrams)	Protein ID
	2	NP_001280141.1	4	tubulin beta chain isoform a Homo sapiens	51985	4.6436	32426.56	20	32	40.7328	2.0239	304	16	5.3785	0.051775638	0	0	18113
	2	NP_001092.1	6	actin cytoplasmic 1 Homo sapiens	41709	5.142	15977.83	24	34	42.9333	1.7051	373	16	6.0984	0.060176007	0	0	4475
	2	NP_001029249.1	1	histone H4 Homo sapiens	11360	11.7665	14201.04	6	11	50.4854	3.3077	51	5	5.1022	0.02578812	0	0	3047
	2	NP_002645.3	1	pyruvate kinase PKM isoform a Homo sapiens	57900	7.7532	14163.24	20	43	31.2618	4.5868	337	15	5.9869	0.044281602	0	0	46271
	2	NP_001393.1	2	elongation factor 1 alpha 1 Homo sapiens	50109	9.3417	13669.1	15	32	33.5498	1.7872	227	13	7.043	0.03520244	0	0	45116
	2	NP_115609.2	2	actin histidine N methyltransferase isoform a Homo sapiens	67215	5.6071	11120.39	23	48	42.9293	2.2338	277	20	6.7947	0.039407767	0	0	57166
	2	NP_001257328.1	1	tubulin alpha 1A chain isoform 1 Homo sapiens	50103	4.7622	10600.72	11	34	23.5033	2.8798	171	9	6.3113	0.050622035	0	0	13968
	2	NP_001035807.1	0	histone H2A type 2 A Homo sapiens	14086	11.3333	10554.82	3	7	26.9231	1.3783	37	3	4.9095	0.03814848	0	0	3495
	2	NP_001243728.1	2	glyceraldehyde 3 phosphate dehydrogenase isoform 2 Homo sapiens	31527	7.4235	8725.324	8	20	36.1775	1.174	117	8	7.8448	0.036957808	0	0	13169
	2	NP_001407.1	0	eukaryotic initiation factor 4A I isoform 1 Homo sapiens	46124	5.1535	8058.882	11	46	33.7438	2.5753	112	10	6.9725	0.032812137	0	0	45127
	2	NP_001243650.1	0	T complex protein 1 subunit delta isoform b Homo sapiens	54685	7.7792	7525.225	6	40	19.057	1.3186	80	6	6.4341	0.031632405	0	0	13128
	2	NP_001191439.1	0	eukaryotic initiation factor 4A I isoform 2 Homo sapiens	39523	5.4641	7460.12	9	40	30.5476	2.7987	99	8	7.2769	0.03257912	0	0	11432
	2	NP_001949.1	0	elongation factor 1 alpha 2 Homo sapiens	50438	9.347	6831.891	10	32	28.5097	1.5932	127	8	6.7321	0.036083985	0	0	45612
	2	NP_006588.1	3	heat shock cognate 71 kDa protein isoform 1 Homo sapiens	70854	5.1998	4948.148	18	50	31.2694	7.3127	167	17	7.8619	0.03424316	0	0	49887
	2	NP_004068.2	2	citrate synthase mitochondrial precursor Homo sapiens	51679	8.4503	4562.958	12	32	33.4764	1.681	117	10	6.2072	0.03598588	0	0	47580
	2	NP_001138880.1	0	non POU domain containing octamer binding protein isoform 1 Homo sapiens	54197	9.3691	3840.399	7	35	23.5669	2.9283	57	7	9.256	0.04982507	0	0	7439
	2	NP_000117.1	2	electron transfer flavoprotein subunit alpha mitochondrial isoform a Homo sapiens	35057	8.4853	3555.607	7	24	32.4324	1.6208	59	7	8.2926	0.03427073	0	0	107
	2	NP_003339.1	0	ubiquitin conjugating enzyme E2 N Homo sapiens	17126	6.1494	3438.357	4	13	36.8421	2.4776	35	4	6.1701	0.034289308	0	0	46910
	2	NP_001258898.1	2	heat shock protein HSP 90 beta isoform a Homo sapiens	83212	4.7726	3384.29	16	67	22.9282	4.1782	156	15	7.4467	0.041190658	0	0	14452
	2	NP_001531.1	3	heat shock protein beta 1 Homo sapiens	22768	5.9588	3167.025	9	15	45.3659	7.5304	55	7	8.1075	0.027791008	0	0	45236
	2	NP_001291217.1	2	40S ribosomal protein SA isoform 2 Homo sapiens	33292	4.5932	2934.563	6	26	21.3333	1.9122	63	6	7.7125	0.031604037	0	0	19192
	2	NP_006614.2	0	D 3 phosphoglycerate dehydrogenase Homo sapiens	56614	6.2798	2856.185	8	36	17.2608	0.7182	96	7	5.4579	0.03717411	0	0	49909
	2	NP_001001937.1	1	ATP synthase subunit alpha mitochondrial isoform a precursor Homo sapiens	59713	9.4308	2775.994	9	46	23.5081	1.0971	83	9	8.6504	0.034573883	0	0	1086
	2	NP_002147.2	1	60 kDa heat shock protein mitochondrial Homo sapiens	61016	5.5503	2716.786	11	53	23.0366	1.784	112	10	7.5046	0.037677128	0	0	45803
	2	NP_001029102.1	1	ubiquitin 60S ribosomal protein L40 isoform 1 precursor Homo sapiens	14718	10.2647	2630.605	4	9	29.6875	1.0687	29	3	7.1967	0.04171353	0	0	3041
	2	NP_001356681.1	0	small nuclear ribonucleoprotein Sm D2 isoform 3 Homo sapiens	8771	9.0787	2601.48	1	8	12.8205	0.3969	6	1	3.3845	0.022703025	0	0	33731
	2	NP_002810.1	1	polypyrimidine tract binding protein 1 isoform a Homo sapiens	59595	9.5114	2516.435	5	32	20.4668	1.2739	55	5	8.5868	0.036445916	0	0	46420
	2	NP_004492.2	1	heterogeneous nuclear ribonucleoprotein U isoform b Homo sapiens	88924	5.4659	2346.124	13	53	20.2233	0.8472	145	12	7.7373	0.041208025	0	0	47970
	2	NP_001352289.1	0	elongation factor Tu mitochondrial isoform 2 precursor Homo sapiens	46795	7.0314	2173.049	8	39	27.4005	1.4245	95	8	8.4559	0.03103116	0	0	31869
	2	NP_001287725.1	1	GTP binding nuclear protein Ran isoform 2 Homo sapiens	14721	5.8682	2007.442	4	9	47.6563	1.8833	29	4	8.2645	0.040994287	0	0	18457
	2	NP_001677.2	1	ATP synthase subunit beta mitochondrial precursor Homo sapiens	56524	5.0955	1970.438	12	38	37.4291	1.2691	99	12	7.8643	0.04612611	0	0	45352
	2	NP_072045.1	0	40S ribosomal protein S18 Homo sapiens	17707	11.4135	1965.029	6	16	32.8947	1.6829	47	6	7.7412	0.035468526	0	0	55612
	2	NP_001275905.1	2	X ray repair cross complementing protein 6 isoform 1 Homo sapiens	69799	6.2029	1769.299	11	56	24.3021	2.1846	93	10	8.2069	0.037025753	0	0	17329
	2	NP_000996.2	2	40S ribosomal protein S3 isoform 1 Homo sapiens	26671	10.0402	1765.96	8	26	29.2181	4.7435	44	7	10.1669	0.038883016	0	0	927
	2	NP_001159757.1	1	T complex protein 1 subunit eta isoform d Homo sapiens	54769	7.563	1698.265	9	39	18.2365	9.1052	55	8	6.9261	0.031192113	0	0	8662
	2	NP_001008800.1	2	T complex protein 1 subunit gamma isoform c Homo sapiens	56395	6.0544	1675.598	10	45	30.1775	2.3915	91	10	8.7957	0.03627842	0	0	1956
	2	NP_001351766.1	2	C 1 tetrahydrofolate synthase cytoplasmic isoform 2 Homo sapiens	104644	7.3326	1534.455	12	77	15.5602	3.6501	90	12	7.7848	0.034133	0	0	31735
	2	NP_001609.2	3	poly ADP ribose polymerase 1 Homo sapiens	113012	9.1609	1508.353	13	83	16.6667	2.1011	100	13	8.9043	0.037879135	0	0	45286
	2	NP_000993.1	1	60S acidic ribosomal protein P0 Homo sapiens	34251	5.6049	1501.53	4	20	17.3502	2.7942	34	3	4.1995	0.027482724	0	0	924
	2	NP_001307847.1	0	cyclin dependent kinase 1 isoform 1 Homo sapiens	34073	8.7559	1492.036	4	29	18.5185	2.2286	29	4	8.2141	0.039257705	0	0	21751
	2	NP_001181883.1	2	matrin 3 isoform a Homo sapiens	94564	5.8167	1462.869	10	70	14.9941	7.8911	76	10	7.5027	0.036298186	0	0	10252
	2	NP_006796.1	0	heterogeneous nuclear ribonucleoprotein A0 Homo sapiens	30821	9.5488	1419.774	2	22	8.8525	1.463	24	2	6.7974	0.021161422	0	0	50072
	2	NP_001305115.1	0	heterogeneous nuclear ribonucleoprotein K isoform c Homo sapiens	48480	5.5602	1387.543	7	38	21.6401	0.7051	65	7	6.8033	0.044555105	0	0	20647
	2	NP_003671.1	1	tyrosine tRNA ligase cytoplasmic Homo sapiens	59106	6.6352	1380.679	12	51	27.2727	3.5775	73	11	9.0265	0.03960065	0	0	47218
	2	NP_001509.3	3	general transcription factor II I isoform 4 Homo sapiens	107902	7.9517	1354.085	15	82	30.1985	1.712	109	15	7.9583	0.038032748	0	0	45216
	2	NP_001092090.1	0	poly rC binding protein 2 isoform c Homo sapiens	34894	8.0054	1321.041	3	23	14.1994	1.5604	26	3	6.7527	0.03136379	0	0	4492
	2	NP_006089.1	0	receptor of activated protein C kinase 1 Homo sapiens	35054	7.5645	1224.597	6	27	17.9811	1.4883	45	6	6.8419	0.04582748	0	0	49429
	2	NP_000265.1	1	ornithine aminotransferase mitochondrial isoform 1 precursor Homo sapiens	48504	6.6118	1202.094	4	30	13.8952	1.9661	23	4	6.3252	0.031906232	0	0	252
	2	NP_006537.3	3	insulin like growth factor 2 mRNA binding protein 1 isoform 1 Homo sapiens	63441	9.55	1200.759	10	48	17.851	2.1997	63	10	6.8384	0.033560462	0	0	49839
	2	NP_005907.3	2	DNA replication licensing factor MCM7 isoform 1 Homo sapiens	81256	6.0287	1157.31	10	66	20.1669	6.1706	67	10	6.1638	0.028859822	0	0	49264
	2	NP_002943.2	0	40S ribosomal protein S2 Homo sapiens	31304	10.6461	1156.857	4	27	13.6519	1.4885	35	4	5.8668	0.025795316	0	0	46550
	2	NP_000995.1	0	60S acidic ribosomal protein P2 Homo sapiens	11657	4.1781	1152.506	2	9	39.1304	0.9844	14	2	5.817	0.03635136	0	0	926
	2	NP_001009.1	0	40S ribosomal protein S15 isoform 2 Homo sapiens	17029	10.7878	1117.074	3	10	40	15.4862	21	3	10.1576	0.040839303	0	0	1968
	2	NP_006112.3	1	keratin type II cytoskeletal 1 Homo sapiens	65998	8.2661	1075.188	10	45	21.5839	6.1465	82	10	8.8015	0.03938321	0	0	49450
	2	NP_002159.2	3	isocitrate dehydrogenase NADP mitochondrial isoform 1 precursor Homo sapiens	50876	8.8539	1022.036	11	36	27.2124	7.909	66	10	9.1934	0.038268182	0	0	45815
	2	NP_001171546.1	1	asparagine synthetase glutamine hydrolyzing isoform b Homo sapiens	62128	6.613	1021.757	7	46	19.2593	1.9329	46	7	8.0795	0.039191928	0	0	9626
	2	NP_002464.1	10	myosin 9 Homo sapiens	226390	5.3355	940.539	40	164	23.8265	5.1833	325	39	10.0049	0.0415792	0	0	46094
	2	NP_002794.1	1	26S proteasome regulatory subunit 7 isoform 1 Homo sapiens	48603	5.5823	931.107	3	37	9.9307	2.6599	20	3	5.5792	0.037670527	0	0	46404
	2	NP_005057.1	0	splicing factor proline and glutamine rich Homo sapiens	76101	9.7711	930.6439	7	47	16.2659	1.0344	55	7	8.75	0.038968313	0	0	48489
	2	NP_006286.1	1	valine tRNA ligase Homo sapiens	140387	7.3488	905.5703	6	90	6.5665	2.5933	51	6	7.1398	0.03469655	0	0	49608
	2	NP_004631.1	1	spliceosome RNA helicase DDX39B Homo sapiens	48960	5.3124	890.0995	5	37	12.1495	2.0257	25	4	8.7941	0.04563507	0	0	48101
	2	NP_001293082.1	1	T complex protein 1 subunit epsilon isoform b Homo sapiens	57107	5.2202	870.0077	5	47	15.7692	12.5687	32	5	11.354	0.037604563	0	0	19565
	2	NP_001265585.1	0	small nuclear ribonucleoprotein Sm D3 Homo sapiens	13907	10.7325	847.8729	1	9	7.1429	1.7261	6	1	4.4852	0.022143397	0	0	15123
	2	NP_065393.1	2	reticulon 4 isoform A Homo sapiens	129851	4.2241	799.9387	7	90	13.0034	7.5389	34	7	10.6695	0.03958526	0	0	54711
	2	NP_001091974.1	0	probable ATP dependent RNA helicase DDX17 isoform 3 Homo sapiens	80407	8.3509	773.5892	2	67	6.156	0.9014	17	2	3.7898	0.033566386	0	0	4454
	2	NP_001307540.1	1	importin subunit alpha 1 Homo sapiens	57826	5.0881	768.3078	6	36	13.2325	1.0321	46	6	6.9383	0.041014902	0	0	21527
	2	NP_006657.1	0	ruvB like 2 isoform 1 Homo sapiens	51124	5.3348	764.1828	7	43	17.9266	1.6273	41	7	6.9958	0.032191135	0	0	49950
	2	NP_001372580.1	1	heterogeneous nuclear ribonucleoprotein L isoform c Homo sapiens	67976	8.4082	758.0168	5	38	16.7732	2.6019	47	5	8.7997	0.03327516	0	0	39769
	2	NP_000916.2	0	pyruvate dehydrogenase E1 component subunit beta mitochondrial isoform 1 precursor Homo sapiens	39208	6.2016	751.4138	4	32	15.0418	7.646	23	4	9.3277	0.038014058	0	0	851
	2	NP_110379.2	2	T complex protein 1 subunit alpha isoform a Homo sapiens	60305	5.7127	720.1121	11	46	24.2806	6.5109	67	11	7.68	0.037385818	0	0	56636
	2	NP_002755.1	1	ribose phosphate pyrophosphokinase 1 isoform 1 Homo sapiens	34811	6.5387	637.7478	4	22	13.522	13.2454	18	4	11.9469	0.039808415	0	0	46365
	2	NP_003698.1	1	ruvB like 1 isoform 1 Homo sapiens	50196	5.9861	634.2673	7	34	20.3947	1.2242	38	7	9.1261	0.04409671	0	0	47241
	2	NP_001032827.1	0	nucleophosmin isoform 3 Homo sapiens	28382	4.368	622.1385	3	20	23.9382	0.9524	19	3	7.963	0.03337397	0	0	3162
	2	NP_001353298.1	3	DNA replication licensing factor MCM3 isoform 3 Homo sapiens	93663	5.9319	610.1593	8	78	16.4466	2.7599	56	8	9.8677	0.039018605	0	0	32352
	2	NP_001019.1	0	40S ribosomal protein S25 Homo sapiens	13733	10.5751	605.7994	2	9	15.2	1.846	16	2	6.0556	0.02544277	0	0	2604
	2	NP_001189360.1	1	peroxiredoxin 1 Homo sapiens	22096	8.2425	595.7064	4	18	34.1709	1.5634	28	4	11.2174	0.0262473	0	0	11159
	2	NP_004102.1	0	flap endonuclease 1 Homo sapiens	42566	8.8345	579.032	4	26	13.6842	3.0176	31	4	9.1544	0.029073209	0	0	47612
	2	NP_001753.1	1	T complex protein 1 subunit zeta isoform a Homo sapiens	57987	6.2238	575.2167	7	41	21.8456	2.3274	45	7	9.8722	0.030244796	0	0	45423
	2	NP_001004.2	0	40S ribosomal protein S9 isoform a Homo sapiens	22577	11.0869	571.8892	4	17	21.134	11.4824	18	4	9.5674	0.039984945	0	0	1300
	2	NP_001026854.1	0	serine arginine rich splicing factor 7 isoform 1 Homo sapiens	27350	12.2239	569.9648	2	15	10.9244	1.6309	24	2	8.3136	0.049827892	0	0	2853
	2	NP_001340.2	2	aspartate tRNA ligase cytoplasmic isoform 1 Homo sapiens	57100	6.0888	544.2209	9	49	23.1537	1.8323	48	9	8.8527	0.03796635	0	0	29231
	2	NP_002797.4	0	26S proteasome regulatory subunit 10B isoform 1 Homo sapiens	44145	7.2728	531.5692	3	40	15.1671	1.6301	20	3	7.311	0.04206766	0	0	46407
	2	NP_000414.2	0	keratin type II cytoskeletal 2 epidermal Homo sapiens	65393	8.053	511.565	4	55	6.8858	11.5479	32	4	9.057	0.03449786	0	0	396
	2	NP_002559.2	5	polyadenylate binding protein 1 Homo sapiens	70625	9.8119	503.5419	11	45	22.6415	7.2517	65	11	8.7129	0.041959204	0	0	46187
	2	NP_031393.2	0	RNA binding protein Raly isoform 2 Homo sapiens	30345	10.0373	495.1475	2	22	15.1724	0.6153	15	2	6.8673	0.032740053	0	0	50551
	2	NP_004437.2	3	bifunctional glutamate proline tRNA ligase Homo sapiens	170482	6.9752	484.5983	14	128	12.6984	2.0022	85	13	8.264	0.044003557	0	0	47917
	2	NP_001309997.1	1	ATP dependent 6 phosphofructokinase platelet type isoform 4 Homo sapiens	80166	8.1127	484.5751	8	49	12.5512	8.0935	44	8	11.0093	0.035967592	0	0	23103
	2	NP_001185771.1	1	T complex protein 1 subunit beta isoform 2 Homo sapiens	52684	5.9843	457.904	5	43	14.3443	2.2031	41	5	10.6245	0.033685498	0	0	10641
	2	NP_005753.1	2	transcription intermediary factor 1 beta Homo sapiens	88493	5.4115	441.4107	7	56	22.0359	1.3811	44	7	10.4767	0.03840046	0	0	49127
	2	NP_001032900.1	1	3 hydroxyacyl CoA dehydrogenase type 2 isoform 2 Homo sapiens	25967	7.025	429.413	5	16	30.5556	7.2893	27	5	11.8288	0.041599885	0	0	3168
	2	NP_001019770.1	0	histone H2B type 2 F isoform a Homo sapiens	13911	10.739	423.7025	1	11	11.9048	1.3544	12	1	6.2658	0.08115668	0	0	2636
	2	NP_001269332.1	0	malate dehydrogenase mitochondrial isoform 2 precursor Homo sapiens	30855	8.4699	407.3045	3	24	19.2568	2.1929	21	3	8.998	0.039803978	0	0	15580
	2	NP_005984.3	0	tubulin specific chaperone D Homo sapiens	132515	5.7457	390.5863	7	88	7.5503	8.0526	40	7	9.6613	0.04973403	0	0	49331
	2	NP_008835.5	7	DNA dependent protein kinase catalytic subunit isoform 1 Homo sapiens	468786	6.7062	389.68	42	352	12.718	2.8271	274	40	9.7561	0.037735213	0	0	50165
	2	NP_000959.2	0	60S ribosomal protein L4 Homo sapiens	47667	11.495	382.0532	4	34	13.3489	0.8565	29	4	9.151	0.035607543	0	0	891
	2	NP_002795.2	1	26S proteasome regulatory subunit 6A Homo sapiens	49172	4.9407	378.9096	7	41	14.8064	3.6742	35	5	8.0247	0.03937106	0	0	46405
	2	NP_004095.4	3	fatty acid synthase Homo sapiens	273251	5.9835	377.0916	17	178	12.1864	1.6627	120	17	8.6311	0.03545933	0	0	47606
	2	NP_001304893.1	3	leucine tRNA ligase cytoplasmic isoform 3 Homo sapiens	129131	7.7598	348.8615	10	93	14.4248	5.4565	54	10	9.3429	0.05143844	0	0	20494
	2	NP_001002.1	0	40S ribosomal protein S7 Homo sapiens	22113	10.5809	336.2706	3	21	19.5876	3.9021	21	2	10.7337	0.05399217	0	0	1114
	2	NP_001244222.1	0	heterogeneous nuclear ribonucleoprotein H isoform a Homo sapiens	49198	5.8513	324.3517	2	27	7.3497	1.2579	18	2	10.5888	0.027145863	0	0	13301
	2	NP_001310348.1	1	delta 1 pyrroline 5 carboxylate synthase isoform 6 Homo sapiens	63541	5.528	321.9599	5	47	13.2075	3.0116	22	4	8.0723	0.040804725	0	0	23241
	2	NP_001317176.1	0	heterogeneous nuclear ribonucleoprotein A3 isoform b Homo sapiens	37006	8.4298	307.8694	3	29	6.1798	2.0541	26	2	6.0111	0.031231547	0	0	24483
	2	NP_005959.2	2	heterogeneous nuclear ribonucleoprotein M isoform a Homo sapiens	77464	9.0037	299.093	8	62	17.6712	9.5201	40	8	8.5738	0.042093325	0	0	49310
	2	NP_005905.2	1	DNA replication licensing factor MCM4 Homo sapiens	96497	6.2725	297.4231	9	69	14.2526	5.0152	51	8	9.3679	0.045326803	0	0	49262
	2	NP_004981.2	1	methionine tRNA ligase cytoplasmic Homo sapiens	101051	5.7495	295.611	6	51	9.8889	7.1255	38	6	10.7641	0.045679152	0	0	48418
	2	NP_006550.1	0	KH domain containing RNA binding signal transduction associated protein 1 isoform 1 Homo sapiens	48197	8.9134	271.7084	3	21	15.3499	5.9176	18	3	11.1253	0.0810651	0	0	49851
	2	NP_005521.1	0	isocitrate dehydrogenase NAD subunit alpha mitochondrial precursor Homo sapiens	39566	6.4902	268.8445	3	31	7.6503	0.9444	19	3	6.7429	0.034824412	0	0	48914
	2	NP_001349.2	2	pre mRNA splicing factor ATP dependent RNA helicase DHX15 Homo sapiens	90875	7.118	267.1714	6	84	12.0755	3.6715	32	6	10.0726	0.04097454	0	0	30779
	2	NP_000217.2	2	keratin type I cytoskeletal 9 Homo sapiens	62026	4.9574	264.9693	8	40	21.1878	9.3972	50	8	9.5414	0.043617312	0	0	205
	2	NP_002907.1	2	replication factor C subunit 4 Homo sapiens	39656	8.0002	250.5027	5	32	21.2121	6.4423	33	5	11.0433	0.042601027	0	0	46516
	2	NP_001293008.1	4	CAD protein isoform 2 Homo sapiens	235870	6.0833	244.6903	14	137	12.5809	1.4369	91	14	9.5195	0.038310573	0	0	19535
	2	NP_066964.1	1	X ray repair cross complementing protein 5 Homo sapiens	82652	5.4359	232.5506	5	62	9.6995	2.2973	32	4	7.6114	0.048709147	0	0	55116
	2	NP_055121.1	2	RNA splicing ligase RtcB homolog Homo sapiens	55174	6.8062	232.2956	4	38	20.7921	2.6791	24	4	8.8127	0.044466246	0	0	51348
	2	NP_115700.1	0	cancer related nucleoside triphosphatase isoform 1 Homo sapiens	20700	9.9554	229.7634	2	14	15.2632	1.2599	15	2	7.615	0.040103164	0	0	57232
	2	NP_001317692.1	1	isocitrate dehydrogenase NAD subunit beta mitochondrial isoform e precursor Homo sapiens	42383	8.5853	215.7328	6	28	26.8734	6.372	30	5	12.8643	0.035516042	0	0	24920
	2	NP_001284478.1	2	regulator of nonsense transcripts 1 isoform 1 Homo sapiens	124266	6.1534	215.3156	4	81	7.2631	2.6827	35	4	9.8015	0.03366185	0	0	18220
	2	NP_001341773.1	0	G2 mitotic specific cyclin B1 isoform 2 Homo sapiens	44073	7.173	209.6301	3	27	14.899	12.4034	19	3	9.7958	0.04591924	0	0	30502
	2	NP_001229724.1	0	nuclear pore complex protein Nup93 isoform 2 Homo sapiens	79831	5.7502	204.7165	5	64	10.3448	8.0922	24	5	12.5964	0.03807257	0	0	11985
	2	NP_001243064.1	2	exportin 2 isoform 2 Homo sapiens	103813	5.686	187.0621	7	66	10.2732	1.976	34	7	6.668	0.0367692	0	0	12827
	2	NP_006436.3	4	pre mRNA processing splicing factor 8 Homo sapiens	273424	8.9945	170.843	15	180	11.3062	9.5074	88	15	11.5128	0.035980012	0	0	49750
	2	NP_055205.2	2	staphylococcal nuclease domain containing protein 1 Homo sapiens	101933	6.7498	168.3857	7	83	14.0659	10.2605	41	7	10.246	0.037256148	0	0	51422
	2	NP_005021.2	1	serine threonine protein kinase PLK1 Homo sapiens	68211	9.0661	167.2948	3	57	11.4428	2.8541	17	3	8.6507	0.0410273	0	0	48458
	2	NP_886553.3	1	eukaryotic translation initiation factor 4 gamma 1 isoform 1 Homo sapiens	175479	5.0704	167.2587	7	121	10.6875	4.8087	39	7	11.4207	0.043280058	0	0	62345
	2	NP_001258766.1	2	reticulocalbin 2 isoform b precursor Homo sapiens	39114	4.1217	166.1807	3	28	22.3881	0.8983	18	3	10.7616	0.056410093	0	0	14369
	2	NP_001071634.1	0	serine arginine rich splicing factor 1 isoform 2 Homo sapiens	22446	8.1458	166.0134	2	30	9.4527	0.8326	9	2	10.5379	0.0641073	0	0	3901
	2	NP_000275.1	1	pyruvate dehydrogenase E1 component subunit alpha somatic form mitochondrial isoform 1 precursor	43267	7.9986	154.2373	4	37	20.2564	0.5207	22	4	6.7161	0.04546407	0	0	261
	2	NP_004126.1	1	isocitrate dehydrogenase NAD subunit gamma mitochondrial isoform a precursor Homo sapiens	42767	8.5649	153.2435	3	24	12.4682	5.4048	14	3	10.4658	0.047882557	0	0	47635
	2	NP_001265483.1	0	ubiquitin conjugating enzyme E2 E3 Homo sapiens	22898	6.9756	150.5167	1	15	6.2802	1.4868	7	1	4.5069	0.051972236	0	0	15058
	1	NP_001269208.1	1	pyrroline 5 carboxylate reductase 1 mitochondrial isoform 3 Homo sapiens	30193	6.652	139.3826	5	24	20.1389	2.0886	26	4	9.1092	0.033660248	0	0	15513
	2	NP_001095867.1	0	heterogeneous nuclear ribonucleoprotein R isoform 4 Homo sapiens	59644	9.3732	137.7202	3	39	6.9549	1.6318	16	3	11.5572	0.06465099	0	0	4812
	2	NP_001177893.1	3	zinc finger MYM type protein 2 isoform 1 Homo sapiens	154809	5.9011	135.0119	4	100	8.3515	2.8814	23	4	8.6109	0.037604623	0	0	10037
	2	NP_001349997.1	1	cell cycle and apoptosis regulator protein 2 isoform 2 Homo sapiens	102766	4.9662	132.7645	5	92	8.7852	9.0914	29	5	11.7663	0.034492873	0	0	30931
	2	NP_001317141.1	0	26S proteasome regulatory subunit 4 isoform b Homo sapiens	41141	4.7115	128.5269	4	33	12.8065	16.1309	20	4	7.5639	0.04176133	0	0	24449
	2	NP_001287945.1	1	heterogeneous nuclear ribonucleoprotein U like protein 1 isoform e Homo sapiens	86068	8.8762	126.9761	2	53	3.6506	1.8074	16	2	9.1914	0.025063146	0	0	18642
	2	NP_001137533.1	2	coatomer subunit beta Homo sapiens	107073	5.642	117.4302	6	74	9.0241	1.0401	35	6	9.6106	0.03860775	0	0	7080
	2	NP_060238.3	1	leucine rich repeat containing protein 40 Homo sapiens	68207	5.9971	112.8362	5	48	12.4585	4.3621	22	4	9.3005	0.032850705	0	0	53440
	2	NP_000170.1	3	DNA mismatch repair protein Msh6 isoform 1 Homo sapiens	152688	6.4717	107.878	10	98	14.8529	11.3979	50	10	11.441	0.044697322	0	0	160
	1	NP_055317.1	1	pre mRNA processing factor 19 Homo sapiens	55146	6.1399	106.5631	2	29	14.0873	1.317	18	2	8.5195	0.03144424	0	0	51517
	2	NP_003081.2	0	U2 small nuclear ribonucleoprotein A Homo sapiens	28398	8.9965	103.3458	2	20	7.451	1.1417	10	2	11.2644	0.041017015	0	0	46678
	2	NP_001092004.1	0	large proline rich protein BAG6 isoform 2 Homo sapiens	118618	5.2766	102.4195	3	53	6.8384	1.3828	12	3	7.9695	0.023903737	0	0	4479
	1	NP_001410.2	1	ELAV like protein 1 Homo sapiens	36069	9.4689	101.8492	4	22	11.6564	3.976	24	3	10.6617	0.041229464	0	0	45130
	2	NP_001124463.1	4	hypoxia up regulated protein 1 precursor Homo sapiens	111266	4.9713	101.1256	10	88	13.4134	6.0835	50	9	9.7762	0.048127465	0	0	5978
	2	NP_003741.1	1	eukaryotic translation initiation factor 3 subunit A Homo sapiens	166467	6.3426	97.9703	6	250	4.4863	6.2529	29	6	10.8982	0.042028572	0	0	47282
	1	NP_001269836.1	4	T complex protein 1 subunit theta isoform 2 Homo sapiens	57608	5.0795	95.8575	11	50	22.3062	10.6627	47	10	11.9228	0.050078362	0	0	15996
	2	NP_005906.2	1	DNA replication licensing factor MCM6 Homo sapiens	92831	5.1227	94.6149	7	74	10.3532	5.8425	33	6	12.0781	0.042660683	0	0	49263
	2	NP_001070910.1	0	heterogeneous nuclear ribonucleoproteins C1 C2 isoform a Homo sapiens	33649	4.7585	94.271	5	34	18.6275	1.0747	50	5	6.7821	0.04118191	0	0	3835
	2	NP_001316603.1	3	cullin associated NEDD8 dissociated protein 1 isoform 2 Homo sapiens	133529	5.3683	94.1747	7	96	8.126	2.876	36	7	10.0066	0.05264197	0	0	24150
	2	NP_060225.4	0	RNA cytosine C 5 methyltransferase NSUN2 isoform 1 Homo sapiens	86415	6.3219	88.2714	3	70	7.4316	1.3873	15	3	11.9567	0.04599629	0	0	53429
	2	NP_006827.1	4	eIF 2 alpha kinase activator GCN1 Homo sapiens	292521	7.0887	85.6315	13	225	7.3755	11.8789	64	13	9.4754	0.04304819	0	0	50103
	2	NP_001365498.1	6	isoleucine tRNA ligase cytoplasmic isoform 4 Homo sapiens	146652	5.7914	78.3293	13	99	13.4061	1.6642	82	12	9.4404	0.038348492	0	0	37589
	1	NP_001121620.1	3	transferrin receptor protein 1 isoform 1 Homo sapiens	84818	6.1633	77.3605	7	64	14.8684	7.1436	31	5	12.9004	0.044138916	0	0	5548
	2	NP_055680.3	4	condensin complex subunit 1 Homo sapiens	157082	6.1622	76.4474	10	115	10.3498	7.9519	50	10	11.5723	0.04716699	0	0	51815
	2	NP_001036015.1	4	structural maintenance of chromosomes protein 2 Homo sapiens	135571	8.6268	70.5666	12	115	13.7845	6.8252	55	12	11.9258	0.041600585	0	0	3614
	2	NP_001348.2	3	ATP dependent RNA helicase A Homo sapiens	140868	6.3946	70.2042	5	99	10.5512	2.8677	25	5	8.6088	0.039592527	0	0	30774
	2	NP_001952.1	3	elongation factor 2 Homo sapiens	95277	6.3929	64.1526	9	69	11.8881	7.3708	49	8	9.7407	0.041829474	0	0	45615
	1	NP_001123359.1	1	dnaJ homolog subfamily C member 2 isoform 2 Homo sapiens	65872	9.4499	63.5779	3	54	7.0423	3.2762	20	3	10.4144	0.03975554	0	0	5716
	1	NP_002256.2	0	importin subunit beta 1 isoform 1 Homo sapiens	97108	4.4865	63.2792	3	62	5.2511	1.0771	18	3	10.107	0.033323556	0	0	45907
	1	XP_005249926.1	2	zinc finger MIZ domain containing protein 2 isoform X2 Homo sapiens	96475	6.6898	62.1517	4	30	15.7609	5.4513	23	4	12.5742	0.039583303	0	0	64628
	1	NP_001265281.1	0	cytoplasmic aconitate hydratase Homo sapiens	98336	6.2223	60.4287	2	67	3.712	1.6019	10	2	9.2875	0.04994202	0	0	14916
	1	NP_001372593.1	10	microtubule associated protein 4 isoform 9 Homo sapiens	237390	5.7118	56.9924	17	238	12.3479	4.9343	88	16	11.1248	0.04909585	0	0	39781
	2	NP_036558.3	1	splicing factor 3B subunit 3 Homo sapiens	135491	4.9585	55.631	3	72	3.2868	4.7501	13	3	8.8307	0.04525012	0	0	50865
	1	NP_002800.2	0	26S proteasome non ATPase regulatory subunit 3 Homo sapiens	60939	8.6951	54.6561	3	57	4.3071	1.8279	7	2	11.3562	0.04773131	0	0	46410
	2	NP_001008938.1	5	cytoskeleton associated protein 5 isoform a Homo sapiens	225350	7.6672	54.5887	10	178	9.1535	3.7503	50	10	9.1981	0.038042627	0	0	1966
	1	NP_000929.1	4	DNA directed RNA polymerase II subunit RPB2 isoform 1 Homo sapiens	133810	6.4305	53.6422	8	102	8.5179	15.0364	43	7	12.6845	0.0447382	0	0	863
	1	NP_000810.1	5	trifunctional purine biosynthetic protein adenosine 3 isoform 1 Homo sapiens	107699	6.2461	51.8588	11	77	12.8713	8.5543	56	10	10.2197	0.039260812	0	0	751
	1	NP_005325.2	1	host cell factor 1 Homo sapiens	208600	7.1635	48.1619	5	84	5.1597	11.7824	25	5	12.7294	0.03194927	0	0	48734
	1	NP_004452.1	0	phenylalanine tRNA ligase alpha subunit Homo sapiens	57527	7.7159	44.3094	2	37	5.7087	7.3724	11	2	10.0311	0.03571252	0	0	47932
	1	NP_078911.3	0	N alpha acetyltransferase 35 NatC auxiliary subunit Homo sapiens	83584	6.6008	43.6	3	57	7.1724	16.002	15	3	11.2076	0.05207069	0	0	56137
	1	NP_057417.3	6	serine arginine repetitive matrix protein 2 Homo sapiens	299434	12.4539	36.6928	14	189	9.375	9.0673	81	13	10.8422	0.048367444	0	0	52895
	1	NP_002209.2	2	inter alpha trypsin inhibitor heavy chain H4 isoform 1 precursor Homo sapiens	103293	6.5259	35.1939	4	64	7.4194	4.5902	15	4	9.7069	0.04852584	0	0	45862
	1	NP_001300988.1	1	zinc finger protein 510 isoform 1 Homo sapiens	79091	9.1124	33.3646	4	47	7.1742	9.523	19	4	10.6675	0.035334006	0	0	20094
	1	NP_057212.1	1	coatomer subunit gamma 1 Homo sapiens	97655	5.1652	32.6673	3	72	6.2929	0.7469	14	3	12.6087	0.049918555	0	0	52734
	1	NP_001005360.1	3	dynamin 2 isoform 1 Homo sapiens	98003	7.1158	27.4973	6	84	8.9655	7.2613	32	6	12.5655	0.055624656	0	0	1588
	1	NP_031372.2	1	opioid growth factor receptor Homo sapiens	73280	4.5742	24.2927	4	42	8.7149	1.8097	16	3	6.8331	0.05540991	0	0	50531
	1	NP_054733.2	2	U5 small nuclear ribonucleoprotein 200 kDa helicase Homo sapiens	244350	5.6525	22.9417	7	177	6.6011	11.0957	27	7	12.0702	0.040408835	0	0	51156
	1	NP_942131.1	7	acetyl CoA carboxylase 1 isoform 1 Homo sapiens	269824	6.0584	20.9895	15	182	8.3928	9.8676	70	14	11.1814	0.03347539	0	0	62900
Peptides
	tubulin beta chain isoform a Homo sapiens		51985
	Score	Start	End	Sequence	Modifications	Retention Time (min)	Query Tool	Intensity	Peptide Type	Products	BY Matches	Products RMS Mass Error (ppm)	Products RMS RT Error (min)	Protein ID
	7.4711	341	356	(R)MSMKEVDEQMLNVQNK(N)	Tri-deuterated Me (5)	26.1895	PLGS Databank Search	0	Variable Modification	5	b6b7°y7y9y16	6.7324	0.0267	18113,
	7.9072	345	356	(K)EVDEQMLNVQNK(N)	Oxidation M (6)	28.7745	PLGS Databank Search	0	Variable Modification	10	b2b3b3°b6°b8°y3y5y6y9y12	7.7522	0.0429	18113,
	0	346	356	(E)VDEQMLNVQNK(N)	Oxidation M (5)	28.7555	PLGS Databank Search	0	In Source Fragment	6	b2b11°y3y5y6y9	8.9841	0.0521	18113,
	8.3443	83	97	(R)AILVDLEPGTMDSVR(S)	Oxidation M (11)	61.9989	PLGS Databank Search	0	Variable Modification	8	b2b3b4b5b6b7y9y11	3.8226	0.023	18113,
	7.9732	83	123	(R)AILVDLEPGTMDSVRSGPFGQIFRPDNFVFGQSGAGNNWAK(G)	Methyl CDEHKNRQ (5)	90.8322	PLGS Databank Search	0	Variable Modification	7	y4y5y9y11y13y14*y14°	5.5565	0.0304	18113,
	8.7281	67	78	(R)ISVYYNEATGGK(Y)		37.4138	PLGS Databank Search	0	Pass One Match	12	b3b3°b6°y3y4y5y6°y8y9y10y11y12	4.4518	0.0824	18113,
	9.4589	83	97	(R)AILVDLEPGTMDSVR(S)		71.481	PLGS Databank Search	0	Pass One Match	20	b2b3b4b5b5°b6b6°b7y2y3y5y7y8y9y9°y10y11y12y13y15	3.5497	0.0491	18113,
	9.2993	98	123	(R)SGPFGQIFRPDNFVFGQSGAGNNWAK(G)		90.8799	PLGS Databank Search	0	Pass One Match	36	b3b4b5b5°b6b7b8*b12b13b13°b14b14*b15b15*b16b17y2y3y4y5y6y7y8y9y9*y10°y11y12y13y14*y14°y16y21y25°y26y26*	5.9456	0.0577	18113,
	8.1166	124	141	(K)GHYTEGAELVDSVLDVVR(K)		92.8007	PLGS Databank Search	0	Pass One Match	16	b2b3b5b7b8b8°b9y3y5y8y8°y11°y14y14°y15y18	4.0394	0.0607	18113,
	9.5599	183	194	(R)IMNTFSVVPSPK(V)		57.0272	PLGS Databank Search	0	Pass One Match	22	b2b3b4b4°b5°b7*b8*b12°y2y3y4y4°y5y6y7y8y9y9°y10y10°y11y12	5.1121	0.0195	18113,
	9.1527	262	271	(R)FPGQLNADLR(K)		48.5346	PLGS Databank Search	0	Pass One Match	18	b3b4b5b6*b7*b8y2y3y4y5y5°y6y7y7°y8y9y9°y10	5.7532	0.0877	18113,
	9.1074	273	282	(K)LAVNMVPFPR(L)		66.9783	PLGS Databank Search	0	Pass One Match	14	b2b4b4*b5y2y3y4y5y6y7y8y8*y9y10	3.3639	0.0223	18113,
	0	283	291	(R)LHFFMPGFA(P)		85.9037	PLGS Databank Search	0	In Source Fragment	4	b2b3b4b5	2.9489	0.056	18113,
	9.2363	283	296	(R)LHFFMPGFAPLTSR(G)		85.8784	PLGS Databank Search	0	Pass One Match	17	b3b4b5b13y1y3y4y5y5°y6y7°y8y9y10y11y12y14	4.7615	0.049	18113,
	0	292	296	(A)PLTSR(G)		85.9029	PLGS Databank Search	0	In Source Fragment	6	b2b5y3y4y5y5°	4.6885	0.0415	18113,
	9.0706	303	317	(R)ALTVPELTQQVFDAK(N)		82.8365	PLGS Databank Search	0	Pass One Match	20	b3b4b6b6°b8b11*b15y2y3y4y6y6*y7°y8y9y10y11y12*y13y15	5.963	0.0588	18113,
	9.5432	345	356	(K)EVDEQMLNVQNK(N)		40.1512	PLGS Databank Search	0	Pass One Match	30	b2b2°b3b3°b4b4°b5b5°b6b6°b7b7°b8*b9°y2y2*y3y3*y4y5y5*y6y6*y7y7*y8*y9y10y10*y12	4.137	0.0385	18113,
	0	357	365	(K)NSSYFVEWI(P)		78.5886	PLGS Databank Search	0	In Source Fragment	11	b3b3°b4b4°b5b5°b6b6°b7*b8b9	4.1724	0.0561	18113,
	9.5554	357	370	(K)NSSYFVEWIPNNVK(T)		78.5242	PLGS Databank Search	0	Pass One Match	27	b2b2*b3b3°b4b4°b5b5°b6b6°b7*b8b9b13y3y4y5y5*y6y7y8y9y10y11y12y13*y14	3.4789	0.0222	18113,
	7.629	40	66	(K)FWEVISDEHGIDPTGTYHGDSDLQLDR(I)		74.8953	PLGS Databank Search	0	Pass One Match	15	b2b5b11°b12b16y6*y15°y17y20*y22y22°y23y24y25y27	10.0059	0.0723	18113,
	actin cytoplasmic 1 Homo sapiens		41709
	Score	Start	End	Sequence	Modifications	Retention Time (min)	Query Tool	Intensity	Peptide Type	Products	BY Matches	Products RMS Mass Error (ppm)	Products RMS RT Error (min)	Protein ID
	9.2645	69	84	(K)YPIEHGIVTNWDDMEK(I)	Tri-deuterated Me (5)	62.0542	PLGS Databank Search	1988753	Variable Modification	36	b2b5b5°b6b8b9°b10b10*b10°b11b13b15b16*y1y2°y3y4y4°y5y5°y6y7y7*y8y8*y8°y9y10y12y13y14y14°y15y15*y16y16*	6.4248	0.1063	4475,
	0	69	84	(K)YPIEHGIVTNWDDMEK(I)	Tri-deuterated Me (5)	62.048	PLGS Databank Search	60758	Neutral Loss (NH3)	0		0	0	4475,
	7.9326	69	84	(K)YPIEHGIVTNWDDMEK(I)	Tri-deuterated Me (4), Tri-deuterated Me (10)	76.7762	PLGS Databank Search	1845	Variable Modification	7	b5b5°b11°y9*y11y12*y15*	8.1183	0.0446	4475,
	8.5007	148	177	(R)TTGIVMDSGDGVTHTVPIYEGYALPHAILR(L)	Oxidation M (6)	75.346	PLGS Databank Search	60901	Variable Modification	6	y5y6y14y26y28y30	6.0321	0.0154	4475,
	8.3723	316	326	(K)EITALAPSTMK(I)	Oxidation M (10)	32.9402	PLGS Databank Search	69052	Variable Modification	14	b2b2°b3b3°b4b4°b6°b11y2y4y5y6y7y11	8.6794	0.0316	4475,
	8.9854	69	84	(K)YPIEHGIVTNWDDMEK(I)	Methyl CDEHKNRQ (5)	61.6135	PLGS Databank Search	586503	Variable Modification	34	b2b3b4b6b7b8b9°b10*b11°b13b15b16y1y2°y3y4y5y5°y6y6°y7y8y8*y8°y9y9°y11y12y12°y13y14°y15y15*y16	6.8365	0.0803	4475,
	7.0725	40	61	(R)HQGVMVGMGQKDSYVGDEAQSK(R)	Methyl CDEHKNRQ (12), Tri-deuterated Me (17)	99.2255	PLGS Databank Search	3082	Variable Modification	4	b14*y12°y14y16°	14.087	0.0692	4475,
	0	40	44	(R)HQGVM(V)		25.6169	PLGS Databank Search	5038	In Source Fragment	2	b3b4	3.3713	0.0164	4475,
	0	40	45	(R)HQGVMV(G)		25.6291	PLGS Databank Search	3299	In Source Fragment	3	b3b4b6	5.1406	0.0215	4475,
	9.0106	40	50	(R)HQGVMVGMGQK(D)		25.6234	PLGS Databank Search	269648	Pass One Match	27	b1b2b2*b3b4b6b7b8b10b11b11*y3y3*y4y4*y5y5*y6y6*y7y7*y8y9y9*y10y10*y11	4.3341	0.0371	4475,
	0	45	50	(M)VGMGQK(D)		25.6263	PLGS Databank Search	3830	In Source Fragment	11	b3b4b5y3y3*y4y4*y5y5*y6y6*	3.0014	0.0301	4475,
	0	46	50	(V)GMGQK(D)		25.6041	PLGS Databank Search	5631	In Source Fragment	13	b2b3b4b5*y1y2y2*y3y3*y4y4*y5y5*	3.7059	0.0393	4475,
	8.9143	96	113	(R)VAPEEHPVLLTEAPLNPK(A)		54.3977	PLGS Databank Search	5191916	Pass One Match	31	b4b6b7b8b9b11b11°b12b13y2y3y3*y4*y5y6y7y8y9°y10y12y12*y13y13°y14y14*y15y16y16°y17y17*y18	5.1384	0.0477	4475,
	9.0882	148	177	(R)TTGIVMDSGDGVTHTVPIYEGYALPHAILR(L)		79.3736	PLGS Databank Search	2021642	Pass One Match	47	b2b2°b3b3°b4b4°b5b5°b14b15b15°b16b18b18°b21b22°b24b25b26b26°b30b30°y2y3y4y5y6y7y8y9y11y14y15y17y20y21y22y23y24y24°y25y25°y26y27y28y29y30	6.2873	0.0477	4475,
	0	184	191	(R)DLTDYLMK(I)		68.1707	PLGS Databank Search	28511	Neutral Loss (H2O)	6	b5°y1y3y4y5y6	6.1591	0.0727	4475,
	8.182	184	191	(R)DLTDYLMK(I)		68.1421	PLGS Databank Search	1174746	Pass One Match	10	b1°b4b5b5°b6y2y3y4y6y8	5.332	0.0601	4475,
	0	186	191	(L)TDYLMK(I)		68.1375	PLGS Databank Search	6098	In Source Fragment	4	b3°y3y4y6	3.0008	0.0446	4475,
	8.8586	197	206	(R)GYSFTTTAER(E)		33.2761	PLGS Databank Search	987799	Pass One Match	24	b2b3b3°b4°b5b5°b6b6°b10y1y2y2°y3y4y4°y5y5°y6y6°y7y7°y8y8°y10	7.9103	0.0705	4475,
	8.6986	239	254	(K)SYELPDGQVITIGNER(F)		69.8815	PLGS Databank Search	2324763	Pass One Match	26	b2b3b4b4°b5b6b7b8b9b12b12°y3y3*y4y4*y5y6y7y8y10y12y12°y13y13*y13°y16	6.1499	0.0666	4475,
	6.6602	316	326	(K)EITALAPSTMK(I)		42.2295	PLGS Databank Search	2421857	Pass Two Match	7	b2b2°b5°y2y4°y7y11	1.7722	0.0594	4475,
	7.4432	329	335	(K)IIAPPER(K)		26.5852	PLGS Databank Search	9282	Pass One Match	4	y3y4°y5y7	6.2317	0.0324	4475,
	0	360	372	(K)QEYDESGPSIVHR(K)		29.9674	PLGS Databank Search	21052	Neutral Loss (H2O)	22	b1b3b3*b6°b7b7°b9*b10b12*y3y4y5y5°y6y6°y7y7°y8y9y9°y10y11	6.1292	0.045	4475,
	9.0545	360	372	(K)QEYDESGPSIVHR(K)		29.9786	PLGS Databank Search	1424705	Pass One Match	31	b2b2*b2°b3b3*b4b4°b5°b6°b7b7°b12*b13b13°y1y2y3y4y5y5°y6y6°y7y7°y8y8°y9°y10y11y13y13*	4.3397	0.0359	4475,
	7.4553	19	28	(K)AGFAGDDAPR(A)		24.4876	PLGS Databank Search	8661	Pass One Match	4	b2y4y6y7	4.6075	0.0381	4475,
	histone H4 Homo sapiens		11360
	Score	Start	End	Sequence	Modifications	Retention Time (min)	Query Tool	Intensity	Peptide Type	Products	BY Matches	Products RMS Mass Error (ppm)	Products RMS RT Error (min)	Protein ID
	7.691	69	78	(R)DAVTYTEHAK(R)	Tri-deuterated Me (1)	26.4194	PLGS Databank Search	6317	Variable Modification	5	b9°y6y7°y8y10	4.7338	0.0398	3047,
	9.1192	25	36	(R)DNIQGITKPAIR(R)		36.1666	PLGS Databank Search	116611	Pass One Match	21	b1°b2b2*b2°b3b3*b4*b5b5*b12y1y3y4y5y6y7y8y9y10y11y12	4.1386	0.0175	3047,
	8.2826	47	56	(R)ISGLIYEETR(G)		45.6353	PLGS Databank Search	38176	Pass One Match	6	y5y5°y6y8y9y10	1.8698	0.0268	3047,
	8.3139	61	68	(K)VFLENVIR(D)		60.3647	PLGS Databank Search	150163	Pass One Match	8	b2y3y4y5y5*y6y7y8	4.4495	0.0275	3047,
	8.072	81	92	(K)TVTAMDVVYALK(R)		77.2573	PLGS Databank Search	82482	Pass One Match	11	b2b3°b4b4°b7°b9y3y4y5y8y10	7.8425	0.0289	3047,
	0	25	36	(R)DNIQGITKPAIR(R)		36.1674	PLGS Databank Search	3950	Neutral Loss (H2O)	0		0	0	3047,
	elongation factor 1 alpha 1 Homo sapiens		50109
	Score	Start	End	Sequence	Modifications	Retention Time (min)	Query Tool	Intensity	Peptide Type	Products	BY Matches	Products RMS Mass Error (ppm)	Products RMS RT Error (min)	Protein ID
	7.6711	181	215	(K)IGYNPDTVAFVPISGWNGDNMLEPSANMPWFKGWK(V)	Tri-deuterated Me (4), Methyl CDEHKNRQ (35)	90.7723	PLGS Databank Search	4896	Variable Modification	7	b6b7°b9*b26y3y12*y22	13.2968	0.0338	45116,
	8.2631	267	290	(R)VETGVLKPGMVVTFAPVNVTTEVK(S)	Oxidation M (10)	71.9251	PLGS Databank Search	182410	Variable Modification	21	b2b3°b4b4°b5b10°b11b13b15b21°b24y5y9y10y10°y11y12°y19*y21y22y24	10.0998	0.0504	45116,
	7.673	21	30	(K)STTTGHLIYK(C)		25.1583	PLGS Databank Search	26534.06055	Pass One Match	7	b2°b4°b6y2y6y8y10	4.1576	0.0221	45116,
	6.3938	45	55	(K)EAAEMGKGSFK(Y)		29.6113	PLGS Databank Search	8848.666992	Missed Cleavage	5	b3°b9°y2y10°y11	10.5828	0.0525	45116,
	9.1026	85	96	(K)YYVTIIDAPGHR(D)		47.4812	PLGS Databank Search	628720	Pass One Match	15	b3b4b4°b5y2y3y4y5y6y7y8y9y10y11y12	4.0537	0.0169	45116,
	8.9132	147	154	(K)QLIVGVNK(M)		32.7989	PLGS Databank Search	222689.2031	Pass One Match	16	b2b3b3*b4b4*b5b5*b6y2y2*y3y4y5y6y8y8*	6.74	0.0207	45116,
	8.1174	155	165	(K)MDSTEPPYSQK(R)		24.2302	PLGS Databank Search	13680	Pass One Match	8	b2b3b4°y3y5y6y10y11	4.0996	0.0196	45116,
	7.5415	180	212	(K)KIGYNPDTVAFVPISGWNGDNMLEPSANMPWFK(G)		110.0628	PLGS Databank Search	9853	Missed Cleavage	7	b8b8*b16*y9y11y24y33	11.1842	0.0444	45116,
	8.808	181	212	(K)IGYNPDTVAFVPISGWNGDNMLEPSANMPWFK(G)		117.0716	PLGS Databank Search	322321	Pass One Match	32	b8b8°b10°b11b11°b12*b13b14b15b20b21b22b28b32y1y4y5y6y9y10y11y12y12°y13y15y17y19y21y22y24y28y32	4.9567	0.0368	45116,
	8.8654	256	266	(K)IGGIGTVPVGR(V)		41.5234	PLGS Databank Search	1587661	Pass One Match	20	b2b3b6°b7°b11y1y2y3y4y5y6y6°y7y7°y8y9y9°y10y10°y11	3.138	0.0294	45116,
	8.6354	267	290	(R)VETGVLKPGMVVTFAPVNVTTEVK(S)		78.888	PLGS Databank Search	554755	Pass One Match	34	b2b4b4°b5b6b7b9°b10°b11°b12b12°b13b13°b14b14°b15b15°y2y4y4°y5y6y7y8y8*y9y10y10°y11y12y17y18°y22y24	7.0398	0.0246	45116,
	8.8212	291	313	(K)SVEMHHEALSEALPGDNVGFNVK(N)		57.5941	PLGS Databank Search	642291.3125	Pass One Match	33	b2b5b6b7b8b8°b10b10°b11b11°b12b12°b13b14b14°b15b20y3y4y5y6y7y7*y8y8*y9y10y10*y11y13°y16°y19*y23	8.0462	0.0477	45116,
	0	431	439	(R)QTVAVGVIK(A)		33.6508	PLGS Databank Search	7962.23877	Neutral Loss (H2O)	4	b1*b9y1y2	1.908	0.0449	45116,
	8.9711	431	439	(R)QTVAVGVIK(A)		33.6498	PLGS Databank Search	398542.8125	Pass One Match	18	b3*b3°b4°b5b5°b6b6°b7b7°b8b8°y3y4y5y6y7y9y9*	4.6959	0.0236	45116,
	0	21	30	(K)STTTGHLIYK(C)		25.1589	PLGS Databank Search	1390.728027	Neutral Loss (H2O)	0		0	0	45116,
	actin histidine N methyltransferase isoform a Homo sapiens		67215
	Score	Start	End	Sequence	Modifications	Retention Time (min)	Query Tool	Intensity	Peptide Type	Products	BY Matches	Products RMS Mass Error (ppm)	Products RMS RT Error (min)	Protein ID
	7.0099	166	195	(R)ASPNSFWQPYIQTLPSEYDTPLYFEEDEVR(Y)	Tri-deuterated Me (17)	107.8891	PLGS Databank Search	4371	Variable Modification	12	b6b8b11*b12b14b14°b17y6y11y12y13y22*	8.4814	0.0581	57166,
	6.993	76	102	(R)EDYFPDLMKWASENGASVEGFEMVNFK(E)	Methyl CDEHKNRQ (22)	56.6252	PLGS Databank Search	4431	Variable Modification	7	b9°b12°b18°y9*y11°y13*y27	7.9309	0.0378	57166,
	6.9705	75	84	(K)REDYFPDLMK(W)		57.2583	PLGS Databank Search	125534	Pass One Match	6	b3b6b7b9y2y3	3.7915	0.0591	57166,
	0	76	84	(R)EDYFPDLMK(W)		69.4406	PLGS Databank Search	3058	Neutral Loss (H2O)	8	b2b2°b3b3°y2y3y4y6	1.8753	0.013	57166,
	8.0821	76	84	(R)EDYFPDLMK(W)		69.4507	PLGS Databank Search	151749	Pass One Match	7	b3b3°y3y4y5y6y9	1.7902	0.0134	57166,
	7.4795	116	125	(K)AEELFLWVPR(K)		88.6822	PLGS Databank Search	70744	Pass One Match	7	b2b3b8y4y5y6y10	6.6246	0.0554	57166,
	8.1164	127	135	(K)LLMTVESAK(N)		38.4106	PLGS Databank Search	296409	Pass One Match	11	b2y1y2y3y3°y4y4°y5y6y7y9	4.6599	0.042	57166,
	7.756	136	147	(K)NSVLGPLYSQDR(I)		50.4961	PLGS Databank Search	308419	Pass One Match	13	b2b2°b3b3*b3°b5*y3y4y5y5*y8y8*y12	3.2353	0.0457	57166,
	8.0837	166	195	(R)ASPNSFWQPYIQTLPSEYDTPLYFEEDEVR(Y)		107.8878	PLGS Databank Search	87384	Pass One Match	17	b6b8b11*b12b13*b14b14°y6y7y10y11y12y13y16y22y23y30	7.0893	0.0554	57166,
	8.3835	196	211	(R)YLQSTQAIHDVFSQYK(N)		62.7766	PLGS Databank Search	349972	Pass One Match	25	b2b3*b4b5b6b9*b12b13b14y2y3y3*y4y5y9y10y11y13y13°y14y14*y14°y15y16y16*	7.4313	0.0285	57166,
	0	203	211	(A)IHDVFSQYK(N)		62.7161	PLGS Databank Search	2224	In Source Fragment	9	b3b6b7*y3y3*y4y5y7*y9	10.9771	0.0395	57166,
	7.1685	216	222	(R)QYAYFYK(V)		39.6735	PLGS Databank Search	126288	Pass Two Match	7	b2*b4b5b7*y2y3y7	6.7795	0.0354	57166,
	7.4111	237	245	(K)DSFTYEDYR(W)		42.4922	PLGS Databank Search	139299	Pass One Match	8	b2b4°y2y3°y4y5y6y9	6.8205	0.0648	57166,
	7.6323	246	254	(R)WAVSSVMTR(Q)		49.392	PLGS Databank Search	127923	Pass One Match	7	b2y3y4y5y5°y6y9	9.5625	0.033	57166,
	6.787	305	336	(R)AGEQIYIFYGTRSNAEFVIHSGFFFDNNSHDR(V)		87.786	PLGS Databank Search	2078	Missed Cleavage	4	b10y26y28°y32	9.9237	0.0332	57166,
	7.8606	397	407	(K)EHLLGDSAIDR(I)		33.8901	PLGS Databank Search	82543	Pass One Match	14	b2b2°b3b3°b5°b7b8°b11y3y5y8y9y10y11	8.9016	0.032	57166,
	8.8702	408	425	(R)IFTLGNSEFPVSWDNEVK(L)		89.9401	PLGS Databank Search	659212	Pass One Match	29	b3b3°b4°b5b6b6°b7b9b9*b13*b16*b18b18*y2y4y5y5°y6y6°y7y9y10y11y12y13y14y16y16*y18	6.5922	0.043	57166,
	7.3677	443	453	(K)TTIEEDKSVLK(N)		28.3812	PLGS Databank Search	47302	Missed Cleavage	10	b2b2°b3°b10y1y4y5y6y7y11	4.9005	0.0345	57166,
	9.0027	502	518	(K)YEESNLGLLESSVGDSR(L)		64.5179	PLGS Databank Search	282728	Pass One Match	29	b2b3b4b5b5°b6b6*b7b10b15b15*b17y2y3y4y5y6y7y8y9y9°y10y11y12y13y13*y14y15y17	7.0649	0.0282	57166,
	8.0405	519	524	(R)LPLVLR(N)		47.0026	PLGS Databank Search	272638	Pass Two Match	9	b2b3b4b5b6y3y4y5y6	4.1437	0.02	57166,
	0	520	524	(L)PLVLR(N)		47.0107	PLGS Databank Search	3882	In Source Fragment	3	y3y4y5	1.0113	0.0048	57166,
	7.5791	547	564	(K)ATENGLVNGENSIPNGTR(S)		38.6949	PLGS Databank Search	14884	Pass One Match	10	b4°b6*b13*b15*y1y3y5y9y15°y18	10.2571	0.0283	57166,
	8.7679	24	35	(K)EILNLTSELLQK(C)		79.238	PLGS Databank Search	562259	Pass One Match	25	b2b3b3°b4b4*b4°b5b5°b6°b7*b12*y2*y3y4y5y6y7y7°y8y8°y9y9°y10y10*y12	3.7519	0.0361	57166,
	tubulin alpha 1A chain isoform 1 Homo sapiens		50103
	Score	Start	End	Sequence	Modifications	Retention Time (min)	Query Tool	Intensity	Peptide Type	Products	BY Matches	Products RMS Mass Error (ppm)	Products RMS RT Error (min)	Protein ID
	6.7205	353	370	(K)VGINYQPPTVVPGGDLAK(V)	Tri-deuterated Me (4)	63.1667	PLGS Databank Search	0	Variable Modification	6	b3b5y2y3y13°y17*	7.3968	0.031	13968,
	9.0364	85	96	(R)QLFHPEQLITGK(E)		57.4659	PLGS Databank Search	0	Pass One Match	27	b1b3b3*b4b4*b5b6°b7*b8b8*b8°b9°b12y1y2y3y4y4°y5y7y7°y8y8*y9y10y11y12	7.2376	0.0348	13968,
	7.5093	157	163	(R)LSVDYGK(K)		27.255	PLGS Databank Search	0	Pass One Match	7	b2b2°b4y2y3y4y5	4.042	0.0364	13968,
	8.8933	216	229	(R)NLDIERPTYTNLNR(L)		46.0198	PLGS Databank Search	0	Pass One Match	28	b1*b2b2*b3b3*b7b10b11b11*b12*b13y3y3*y4y4*y5y6y9y10y10*y11y12y12*y12°y13y13*y14y14*	7.8115	0.0318	13968,
	0	225	229	(Y)TNLNR(L)		46.0304	PLGS Databank Search	0	In Source Fragment	8	y1y2y2*y3y3*y4y4*y5	5.825	0.0409	13968,
	0	265	273	(R)IHFPLATYA(P)		72.8732	PLGS Databank Search	0	In Source Fragment	8	b3b4b5b6b7b7°b8°b9	2.7332	0.05	13968,
	8.696	265	280	(R)IHFPLATYAPVISAEK(A)		72.8412	PLGS Databank Search	0	Pass One Match	22	b2b3b4b5b6b7b7°b8°b9y1y2y2°y3y4y5y6y7y7°y8y10y14y16	2.7169	0.0752	13968,
	6.4187	327	338	(K)DVNAAIATIKTK(R)		44.5108	PLGS Databank Search	0	Missed Cleavage	4	b8b11y8°y12	7.483	0.0516	13968,
	8.3053	353	370	(K)VGINYQPPTVVPGGDLAK(V)		63.1996	PLGS Databank Search	0	Pass One Match	26	b3b4b4*b5b6b6*b7*b9°b10b11b11°b13°y3y4°y7y8y9y10y11y12y12°y13*y13°y14y17y18	6.5472	0.0495	13968,
	7.8274	395	401	(K)FDLMYAK(R)		49.8951	PLGS Databank Search	0	Pass One Match	8	b1b3b4b5y2y3y5y7	3.0356	0.055	13968,
	8.6006	41	60	(K)TIGGGDDSFNTFFSETGAGK(H)		75.8189	PLGS Databank Search	0	Pass One Match	27	b4b6b7°b8b8°b10b12°b20b20*y4y5y6y6°y7y8y10y10°y11y13y13*y14y15y17y18y18°y19y20	7.0452	0.0626	13968,
	heat shock cognate 71 kDa protein isoform 1 Homo sapiens		70854
	Score	Start	End	Sequence	Modifications	Retention Time (min)	Query Tool	Intensity	Peptide Type	Products	BY Matches	Products RMS Mass Error (ppm)	Products RMS RT Error (min)	Protein ID
	6.9384	574	583	(K)CNEIINWLDK(N)	Tri-deuterated Me (1)	39.3685	PLGS Databank Search	8962	Variable Modification	6	b3°y2°y5y5*y6*y7	10.8641	0.0396	49887,
	6.7034	78	88	(R)FDDAVVQSDMK(H)	Methyl CDEHKNRQ (2)	40.6646	PLGS Databank Search	15271	Variable Modification	7	b2b6b7y3y6y10y11	4.5126	0.0515	49887,
	6.9485	4	25	(K)GPAVGIDLGTTYSCVGVFQHGK(V)	Methyl CDEHKNRQ (14)	65.1093	PLGS Databank Search	2292	Variable Modification	4	b5y1y14*y17	8.0962	0.0273	49887,
	7.8044	37	49	(R)TTPSYVAFTDTER(L)		47.761	PLGS Databank Search	82865	Pass One Match	8	b2y3y6y7y9y10y11y13	3.0027	0.0421	49887,
	8.217	57	71	(K)NQVAMNPTNTVFDAK(R)		50.8678	PLGS Databank Search	81143	Pass One Match	20	b2b2*b3b3*b4b4*b5b5*b6b6*b9y3y4y4°y9y9*y10y11y13y15	5.514	0.0232	49887,
	7.3689	77	88	(R)RFDDAVVQSDMK(H)		36.1548	PLGS Databank Search	38656	Missed Cleavage	11	b4b6b7b8b10b12y2y3y4y8y12	6.6989	0.0362	49887,
	6.9846	78	88	(R)FDDAVVQSDMK(H)		40.6125	PLGS Databank Search	17652	Pass One Match	8	b2b3y3y4y5y6y7*y11	7.7805	0.0458	49887,
	7.8924	113	126	(K)SFYPEEVSSMVLTK(M)		74.9261	PLGS Databank Search	62295	Pass One Match	11	b2b3b12°b13y2y3y4y6y11y12y14	5.0289	0.0363	49887,
	8.1243	138	155	(K)TVTNAVVTVPAYFNDSQR(Q)		66.0533	PLGS Databank Search	98656	Pass One Match	17	b5b5*b5°b6b6°b7b7°b8b9b9°y3y4y9y10y11y12y18	6.8153	0.03	49887,
	7.7016	160	171	(K)DAGTIAGLNVLR(I)		65.4963	PLGS Databank Search	50442	Pass One Match	12	b2b3b4b4°b6°y4y6y7y8y9y10y12	4.8227	0.0279	49887,
	7.8851	172	187	(R)IINEPTAAAIAYGLDK(K)		67.5334	PLGS Databank Search	98440	Pass One Match	16	b2b3b4b4*b6°b15b16y2y4y5y5°y6y6°y9y12y16	10.4442	0.0345	49887,
	6.9732	221	236	(K)STAGDTHLGGEDFDNR(M)		30.9694	PLGS Databank Search	66034	Pass One Match	11	b2°b7b9°b14y3y3*y4*y7y10y11y16	9.8151	0.0333	49887,
	5.7122	237	246	(R)MVNHFIAEFK(R)		34.0347	PLGS Databank Search	18687	Pass Two Match	5	b6b8°b10°y7y10	18.4998	0.0406	49887,
	0	240	246	(N)HFIAEFK(R)		34.0305	PLGS Databank Search	3329	In Source Fragment	1	y7	25.5361	0.0088	49887,
	7.9783	302	311	(R)FEELNADLFR(G)		69.8909	PLGS Databank Search	44195	Pass One Match	10	b2b3b6°y2y3y4y5y6y7y8	5.8861	0.0355	49887,
	6.2884	513	524	(K)EDIERMVQEAEK(Y)		56.33	PLGS Databank Search	2383	Missed Cleavage	3	y5*y6*y10*	7.0569	0.0482	49887,
	7.1016	540	550	(K)NSLESYAFNMK(A)		58.4486	PLGS Databank Search	17770	Pass One Match	4	y3y5y7y11	7.0893	0.0464	49887,
	8.287	26	36	(K)VEIIANDQGNR(T)		28.1664	PLGS Databank Search	51624	Pass One Match	13	b2b3b4y3y4y4*y5y6y6*y7y8y9y11	5.107	0.0119	49887,
	electron transfer flavoprotein subunit alpha mitochondrial isoform a Homo sapiens		35057
	Score	Start	End	Sequence	Modifications	Retention Time (min)	Query Tool	Intensity	Peptide Type	Products	BY Matches	Products RMS Mass Error (ppm)	Products RMS RT Error (min)	Protein ID
	6.2572	102	122	(K)QFNYTHICAGASAFGKNLLPR(V)	Tri-deuterated Me (1)	108.27	PLGS Databank Search	5272	Variable Modification	8	b5b7b8b9b13y14*y20°y21	16.7444	0.0527	107,
	6.1565	47	59	(R)LGGEVSCLVAGTK(C)	Methyl CDEHKNRQ (7), Methyl CDEHKNRQ (13)	71.1796	PLGS Databank Search	9027	Variable Modification	5	b3b4°b5b7°y13	5.5262	0.0448	107,
	7.6199	127	139	(K)LEVAPISDIIAIK(S)		86.21	PLGS Databank Search	46465	Pass One Match	10	b2b3b4b7y3y4y7y9y10y13	5.5333	0.0288	107,
	7.0754	188	203	(K)ASSTSPVEISEWLDQK(L)		75.438	PLGS Databank Search	37347	Pass One Match	7	b4°b5°y3y4y11y12y16	4.3434	0.0221	107,
	7.7373	250	268	(R)AAVDAGFVPNDMQVGQTGK(I)		57.3259	PLGS Databank Search	48416	Pass One Match	10	b7b8b8°y5y11y12y13y14y16*y19	9.7513	0.0298	107,
	7.7274	322	331	(K)VVPEMTEILK(K)		61.6677	PLGS Databank Search	37290	Pass One Match	6	b2y2y3y6y8y10	1.8818	0.0303	107,
	7.9054	86	101	(K)GLLPEELTPLILATQK(Q)		100.7673	PLGS Databank Search	43600	Pass One Match	13	b2b3b16y3y4y4°y5y6y8y11y13y13°y16	4.396	0.0289	107,
	heat shock protein beta 1 Homo sapiens		22768
	Score	Start	End	Sequence	Modifications	Retention Time (min)	Query Tool	Intensity	Peptide Type	Products	BY Matches	Products RMS Mass Error (ppm)	Products RMS RT Error (min)	Protein ID
	6.6938	97	112	(R)VSLDVNHFAPDELTVK(T)	Tri-deuterated Me (7)	98.9768	PLGS Databank Search	1778	Variable Modification	3	b4°b5°y7°	9.5741	0.0307	45236,
	6.1121	97	112	(R)VSLDVNHFAPDELTVK(T)	Tri-deuterated Me (6), Methyl CDEHKNRQ (7), Methyl CDEHKNRQ (16)	63.7485	PLGS Databank Search	3273	Variable Modification	4	b3b7*b12°y15*	7.1993	0.0249	45236,
	0	104	112	(H)FAPDELTVK(T)	Methyl CDEHKNRQ (9)	63.6782	PLGS Databank Search	3818	In Source Fragment	0		0	0	45236,
	6.5912	141	171	(R)KYTLPPGVDPTQVSSSLSPEGTLTVEAPMPK(L)	Methyl CDEHKNRQ (1)	98.9796	PLGS Databank Search	3950	Variable Modification	6	b5b18*b19y13y20°y26	13.3039	0.0291	45236,
	7.4275	80	89	(R)QLSSGVSEIR(H)		30.6896	PLGS Databank Search	36517	Pass One Match	10	b2*b3°b7°y2y3y4y6y7y8y8°	5.0084	0.0226	45236,
	0	128	136	(R)QDEHGYISR(C)		24.5227	PLGS Databank Search	7669	Neutral Loss (NH3)	0		0	0	45236,
	5.684	128	136	(R)QDEHGYISR(C)		24.5879	PLGS Databank Search	1550	Pass Two Match	7	b2b4*b5*y4y5y6°y9	9.4198	0.0421	45236,
	7.7502	172	188	(K)LATQSNEITIPVTFESR(A)		69.6454	PLGS Databank Search	62519	Pass One Match	15	b4b5b5°b6b6*b7°b8*b10y7y8y9y10y12y13y17	8.0875	0.0288	45236,
	7.918	28	37	(R)LFDQAFGLPR(L)		70.2932	PLGS Databank Search	66030	Pass One Match	10	b2b3b8°y2y3y4y5y6y7y10	4.6677	0.0146	45236,
	60 kDa heat shock protein mitochondrial Homo sapiens		61016
	Score	Start	End	Sequence	Modifications	Retention Time (min)	Query Tool	Intensity	Peptide Type	Products	BY Matches	Products RMS Mass Error (ppm)	Products RMS RT Error (min)	Protein ID
	6.6744	345	359	(K)VGEVIVTKDDAMLLK(G)	Tri-deuterated Me (3)	69.1226	PLGS Databank Search	4974	Variable Modification	4	b13y5y6°y10	11.2333	0.0244	45803,
	7.3134	181	191	(K)EIGNIISDAMK(K)		63.3307	PLGS Databank Search	49289	Pass One Match	15	b2°b3°b4*b4°b5°b6*b10*y2y3y4y5y6y7y9y11	6.8794	0.0201	45803,
	7.3658	206	218	(K)TLNDELEIIEGMK(F)		83.008	PLGS Databank Search	88434	Pass One Match	13	b2b4b5y3y4y5y7y7°y8y10y11y11°y13	6.3816	0.0647	45803,
	0	222	233	(R)GYISPYFINTSK(G)		60.3646	PLGS Databank Search	5146	Neutral Loss (NH3)	1	y8*	4.5223	0.0575	45803,
	6.6912	222	233	(R)GYISPYFINTSK(G)		60.3287	PLGS Databank Search	5971	Pass One Match	5	b3b4y8y10°y12	5.5283	0.0347	45803,
	8.1936	251	268	(K)ISSIQSIVPALEIANAHR(K)		77.1828	PLGS Databank Search	232894	Pass One Match	24	b3b3°b4b4°b5b6°b7b15°y1y4y4*y5y6y8y9y10y10*y11y12y14y14°y16°y17y18	7.7554	0.0281	45803,
	6.7797	293	301	(K)VGLQVVAVK(A)		43.5062	PLGS Databank Search	54339	Pass One Match	7	b5b7b8y1y4y5y9	6.0251	0.0363	45803,
	7.1581	397	405	(K)LSDGVAVLK(V)		37.4012	PLGS Databank Search	69619	Pass One Match	6	b5b7°y2y3y6y9	5.7746	0.0303	45803,
	7.5434	406	417	(K)VGGTSDVEVNEK(K)		21.8394	PLGS Databank Search	15181	Pass One Match	11	b2b3y1y2°y3y4y7y8y10y11y12	4.955	0.0247	45803,
	6.5591	474	481	(K)IPAMTIAK(N)		37.1236	PLGS Databank Search	70695	Pass Two Match	7	b4b5b6°b8y2y6y8	6.1493	0.0273	45803,
	6.9008	97	121	(K)LVQDVANNTNEEAGDGTTTATVLAR(S)		50.0993	PLGS Databank Search	130559	Pass One Match	19	b5b10b12°b15°b19*b24*b25y2y3y5y6y7y8y10y14y17y17*y18°y25	10.1515	0.0466	45803,
	polypyrimidine tract binding protein 1 isoform a Homo sapiens		59595
	Score	Start	End	Sequence	Modifications	Retention Time (min)	Query Tool	Intensity	Peptide Type	Products	BY Matches	Products RMS Mass Error (ppm)	Products RMS RT Error (min)	Protein ID
	6.1236	401	424	(K)ENALVQMADGNQAQLAMSHLNGHK(L)	Tri-deuterated Me (9), Tri-deuterated Me (19)	84.2805	PLGS Databank Search	0	Variable Modification	7	b6°b9*b9°b15°b21°y13*y17*	12.4633	0.0483	46420,
	7.4015	147	185	(R)AQAALQAVNSVQSGNLALAASAAAVDAGMAMAGQSPVLR(I)		118.5246	PLGS Databank Search	0	Pass One Match	16	b8b12b21*b34b35b39y4y5y7y9y9°y12y13y14y15y39	9.0233	0.0404	46420,
	7.8219	219	238	(K)NNQFQALLQYADPVSAQHAK(L)		78.1783	PLGS Databank Search	0	Pass One Match	19	b2b2*b3b3*b4*b6*b10*b20y3y4y6y7°y8y9y12y15y18y19y20	4.7959	0.0242	46420,
	6.6875	352	374	(R)IAIPGLAGAGNSVLLVSNLNPER(V)		96.6381	PLGS Databank Search	0	Pass One Match	7	b9y4y6y8y9y20y23	9.2063	0.0428	46420,
	6.6348	85	92	(K)VTNLLMLK(G)		56.3445	PLGS Databank Search	0	Pass One Match	6	y2y3y4y6y7y8	10.2872	0.0333	46420,
	heterogeneous nuclear ribonucleoprotein U isoform b Homo sapiens		88924
	Score	Start	End	Sequence	Modifications	Retention Time (min)	Query Tool	Intensity	Peptide Type	Products	BY Matches	Products RMS Mass Error (ppm)	Products RMS RT Error (min)	Protein ID
	5.568	237	249	(R)GYFEYIEENKYSR(A)	Methyl CDEHKNRQ (7), Tri-deuterated Me (8)	47.4181	PLGS Databank Search	0	Variable Modification	3	y3°y9°y12	8.5818	0.0833	47970,
	7.535	187	204	(K)SSGPTSLFAVTVAPPGAR(Q)		71.9266	PLGS Databank Search	0	Pass One Match	18	b4b5°b6°b7b9b9°b13b13°y5y6y7y8y9y10y11y12y13y18	5.0462	0.0357	47970,
	7.5943	334	341	(K)DIDIHEVR(I)		31.2205	PLGS Databank Search	0	Pass One Match	10	b3b6b8y1y2y3y3°y4y5y8	5.3563	0.028	47970,
	7.0783	405	414	(K)NGQDLGVAFK(I)		39.8084	PLGS Databank Search	0	Pass One Match	11	b1*b2b2*b6°b9°b10*y2y3y5y6y10	8.6397	0.0274	47970,
	7.4791	444	465	(K)EKPYFPIPEEYTFIQNVPLEDR(V)		91.5162	PLGS Databank Search	0	Pass One Match	20	b7b7°b11b12b13b14b16b20*y2y3y4y4°y5y8y8*y9y13°y15°y22y22*	6.2603	0.0772	47970,
	7.8078	506	517	(K)YNILGTNTIMDK(M)		61.4966	PLGS Databank Search	0	Pass One Match	15	b2b2*b3b3*b4*b5y3y4y5y7y7*y9y10y12y12*	8.1622	0.0148	47970,
	7.8976	518	524	(K)MMVAGFK(K)		38.3807	PLGS Databank Search	0	Pass One Match	9	b2b3b5b6y2y3y4y5y7	5.7272	0.0115	47970,
	7.8238	533	539	(K)LNTLLQR(A)		33.5214	PLGS Databank Search	0	Pass One Match	5	y2y4y5y6y7	0.9332	0.0148	47970,
	7.5682	557	571	(R)NFILDQTNVSAAAQR(R)		56.6659	PLGS Databank Search	0	Pass One Match	13	b2b3b4b11*b12*y1y3y4y5*y6y11y12y15	9.0546	0.0459	47970,
	7.4723	608	616	(K)DLPEHAVLK(M)		31.9698	PLGS Databank Search	0	Pass One Match	12	b4°b5b6b7b8y2y3y4y5y6y7y9	9.2037	0.0277	47970,
	0	610	616	(L)PEHAVLK(M)		31.969	PLGS Databank Search	0	In Source Fragment	10	b3b4b4°b5b6y3y4y5y6y7	4.6627	0.0232	47970,
	6.8274	646	655	(K)LLEQYKEESK(K)		25.4344	PLGS Databank Search	0	Missed Cleavage	6	b2y2y4y7*y8y10	9.6301	0.0321	47970,
	6.5359	38	69	(R)LQAALDDEEAGGRPAMEPGNGSLDLGGDSAGR(S)		58.1198	PLGS Databank Search	0	Pass One Match	13	b3b15*b17b19b32y9y12y13°y16°y23°y29y30y32	12.2615	0.0321	47970,
	GTP binding nuclear protein Ran isoform 2 Homo sapiens		14721
	Score	Start	End	Sequence	Modifications	Retention Time (min)	Query Tool	Intensity	Peptide Type	Products	BY Matches	Products RMS Mass Error (ppm)	Products RMS RT Error (min)	Protein ID
	6.8184	80	128	(K)LIGDPNLEFVAMPALAPPEVVMDPALAAQYEHDLEVAQTTALPDEDDDL(-)	Tri-deuterated Me (4)	129.6513	PLGS Databank Search	7661	Variable Modification	7	b11*b15*b16*b42*y7y8y33	5.2488	0.0393	18457,
	6.5989	79	128	(R)KLIGDPNLEFVAMPALAPPEVVMDPALAAQYEHDLEVAQTTALPDEDDDL(-)		122.8126	PLGS Databank Search	42103	Missed Cleavage	8	b13b17b42*b43y7y8y14y50	9.0353	0.0375	18457,
	7.0223	80	128	(K)LIGDPNLEFVAMPALAPPEVVMDPALAAQYEHDLEVAQTTALPDEDDDL(-)		129.6129	PLGS Databank Search	45843	Pass One Match	11	b10b11b14b15b16b41°b42y7y8y33y49	8.1597	0.0261	18457,
	5.9264	54	64	(K)KNLQYYDISAK(S)		51.0208	PLGS Databank Search	7145	Missed Cleavage	3	b3*y10°y6°	11.582	0.08	18457,
	X ray repair cross complementing protein 6 isoform 1 Homo sapiens		69799
	Score	Start	End	Sequence	Modifications	Retention Time (min)	Query Tool	Intensity	Peptide Type	Products	BY Matches	Products RMS Mass Error (ppm)	Products RMS RT Error (min)	Protein ID
	5.8924	475	488	(R)SDSFENPVLQQHFR(N)	Tri-deuterated Me (6), Tri-deuterated Me (10)	52.3386	PLGS Databank Search	0	Variable Modification	7	b3b3°b4°b5b10y2y9*	5.417	0.0328	17329,
	0	475	484	(R)SDSFENPVLQ(Q)	Tri-deuterated Me (6), Tri-deuterated Me (10)	52.3388	PLGS Databank Search	0	In Source Fragment	8	b1°b2b3b3°b4°b5b10y9*	5.6342	0.0337	17329,
	5.7432	446	461	(K)MPFTEKIMATPEQVGK(M)	Oxidation M (1), Tri-deuterated Me (16)	50.9262	PLGS Databank Search	0	Variable Modification	5	b8°b13°b14°b15°y13	14.454	0.0467	17329,
	7.2426	166	182	(R)IMLFTNEDNPHGNDSAK(A)		42.9028	PLGS Databank Search	0	Pass One Match	12	b2y3y6y8y9y10y11y12y13y14*y15y17	5.0524	0.0306	17329,
	7.1518	302	317	(R)TFNTSTGGLLLPSDTK(R)		60.2204	PLGS Databank Search	0	Pass One Match	15	b2b4b4*b4°b5°b6*b16y2y5y5°y6y10y11y13y16	11.6052	0.022	17329,
	7.0006	405	424	(R)NIPPYFVALVPQEEELDDQK(I)		91.2705	PLGS Databank Search	0	Pass One Match	9	b3b4*b11b14*y10y11y14y18y20	10.1808	0.0441	17329,
	7.2722	425	443	(K)IQVTPPGFQLVFLPFADDK(R)		117.5333	PLGS Databank Search	0	Pass One Match	5	b2b4y6y15y19	2.8169	0.0124	17329,
	6.9231	425	444	(K)IQVTPPGFQLVFLPFADDKR(K)		107.7	PLGS Databank Search	0	Pass One Match	8	b2b3b17y2y15y16y17y20	9.4485	0.0325	17329,
	6.7841	489	510	(R)NLEALALDLMEPEQAVDLTLPK(V)		121.5793	PLGS Databank Search	0	Pass One Match	8	b9b10b14*y2y11y12y13*y22	5.7974	0.0694	17329,
	6.3753	557	565	(K)VEYSEEELK(T)		29.7506	PLGS Databank Search	0	Pass One Match	5	y4y4°y6y7y9	7.4591	0.0397	17329,
	7.3944	101	114	(K)NIYVLQELDNPGAK(R)		69.4952	PLGS Databank Search	0	Pass One Match	11	b3b4b4*b6*b7*y4y5y7y8y10y14	4.2594	0.0276	17329,
	40S ribosomal protein S3 isoform 1 Homo sapiens		26671
	Score	Start	End	Sequence	Modifications	Retention Time (min)	Query Tool	Intensity	Peptide Type	Products	BY Matches	Products RMS Mass Error (ppm)	Products RMS RT Error (min)	Protein ID
	0	79	90	(G)FPEGSVELYAEK(V)	Tri-deuterated Me (7)	82.3353	PLGS Databank Search	1565	In Source Fragment	4	b2b8°b11y6°	16.8161	0.0326	927,
	5.5782	76	90	(K)RFGFPEGSVELYAEK(V)	Tri-deuterated Me (10)	82.3446	PLGS Databank Search	2541	Variable Modification	4	b6°b7°y6°y12	10.6967	0.0397	927,
	6.4322	11	27	(K)FVADGIFKAELNEFLTR(E)	Tri-deuterated Me (10)	89.4013	PLGS Databank Search	23017	Variable Modification	5	b5b7°b14y15°y17	5.6107	0.042	927,
	6.1452	77	90	(R)FGFPEGSVELYAEK(V)		54.6545	PLGS Databank Search	2009	Pass Two Match	3	y5°y10y11	16.0204	0.0219	927,
	6.9603	188	197	(K)IMLPWDPTGK(I)		75.8899	PLGS Databank Search	56831	Pass One Match	6	b2y4y5y7y8°y10	2.6415	0.023	927,
	6.3226	202	214	(K)KPLPDHVSIVEPK(D)		36.3292	PLGS Databank Search	130227	Pass One Match	7	b2b5b11y3y4y8y13	13.7458	0.0606	927,
	6.9791	228	243	(K)GGKPEPPAMPQPVPTA(-)		45.5571	PLGS Databank Search	91369	Pass One Match	9	b5b5°b8b13b13*y3y5y7y16	8.1686	0.0363	927,
	7.2894	19	27	(K)AELNEFLTR(E)		53.2345	PLGS Databank Search	73335	Pass One Match	6	b2y3y4y5y6y8	3.3397	0.0287	927,
	T complex protein 1 subunit gamma isoform c Homo sapiens		56395
	Score	Start	End	Sequence	Modifications	Retention Time (min)	Query Tool	Intensity	Peptide Type	Products	BY Matches	Products RMS Mass Error (ppm)	Products RMS RT Error (min)	Protein ID
	6.0133	430	453	(R)AKHTQENCETWGVNGETGTLVDMK(E)	Methyl CDEHKNRQ (3), Tri-deuterated Me (7), Tri-deuterated Me (14)	96.3237	PLGS Databank Search	1703	Variable Modification	7	b9b11b12°b14°y8°y14*y19	7.0195	0.0345	1956,
	5.7881	90	100	(R)KALDDMISTLK(K)	Methyl CDEHKNRQ (1)	66.1319	PLGS Databank Search	5450	Variable Modification	6	b1b4b6°b8°y7y11	12.0483	0.0442	1956,
	6.427	102	125	(K)ISIPVDISDSDMMLNIINSSITTK(A)		115.2122	PLGS Databank Search	35029	Pass One Match	9	b3°b11b13b13°y7y8y8°y9y24	9.1942	0.0556	1956,
	6.997	211	222	(K)KGESQTDIEITR(E)		26.8892	PLGS Databank Search	25864	Missed Cleavage	12	b3b5*b7b9°b12y2y3y4y5y7y11y12	10.2233	0.0391	1956,
	6.6882	293	315	(R)IVSRPEELREDDVGTGAGLLEIK(K)		59.9131	PLGS Databank Search	94993	Pass One Match	16	b12b18b20b23y1y2y3°y4y4°y5y10y16y16°y21y22y23	10.1363	0.0147	1956,
	7.5624	362	387	(R)NVLLDPQLVPGGGASEMAVAHALTEK(S)		86.9405	PLGS Databank Search	126301	Pass One Match	14	b2b3b4b5b26y2°y4y6y12y16y17y21y24y26	7.7113	0.0324	1956,
	6.8791	390	400	(K)AMTGVEQWPYR(A)		51.9985	PLGS Databank Search	42224	Pass One Match	6	b2b4b9y1y3y5	9.3514	0.0513	1956,
	7.0183	401	411	(R)AVAQALEVIPR(T)		56.2734	PLGS Databank Search	57460	Pass One Match	7	b5*y3y4y6y7y9y11	6.7429	0.0388	1956,
	6.6612	454	464	(K)ELGIWEPLAVK(L)		79.0281	PLGS Databank Search	41206	Pass One Match	8	b3°b4°b5°b6°y3y5y7y11	6.7743	0.0211	1956,
	6.6943	91	100	(K)ALDDMISTLK(K)		63.7721	PLGS Databank Search	30479	Pass One Match	6	b6°y3y4y5y6y10	4.5245	0.0302	1956,
	poly ADP ribose polymerase 1 Homo sapiens		113012
	Score	Start	End	Sequence	Modifications	Retention Time (min)	Query Tool	Intensity	Peptide Type	Products	BY Matches	Products RMS Mass Error (ppm)	Products RMS RT Error (min)	Protein ID
	5.9528	638	654	(K)FYPLEIDYGQDEEAVKK(L)	Tri-deuterated Me (7), Tri-deuterated Me (12)	95.8766	PLGS Databank Search	6212	Variable Modification	5	b6b10*b11*y12y13*	12.8914	0.0327	45286,
	5.8633	143	156	(K)MVDPEKPQLGMIDR(W)	Tri-deuterated Me (5), Tri-deuterated Me (13)	63.0584	PLGS Databank Search	9142	Variable Modification	7	b9*b10°y6y7*y9*y11y14	11.9639	0.0419	45286,
	5.6036	637	653	(K)KFYPLEIDYGQDEEAVK(K)	Methyl CDEHKNRQ (13), Tri-deuterated Me (14)	77.2626	PLGS Databank Search	28506	Variable Modification	6	b8°b16y8°y13°y15*y17	13.1631	0.0489	45286,
	6.5536	487	496	(K)AEPVEVVAPR(G)		34.2346	PLGS Databank Search	27496	Pass One Match	6	b2y4y5y6y8y10	3.8033	0.0288	45286,
	7.7548	529	548	(K)GGAAVDPDSGLEHSAHVLEK(G)		41.5566	PLGS Databank Search	92413	Pass One Match	12	b2b3b4b6y2y3y4y5y12y14y16y20	6.1721	0.0231	45286,
	5.9535	572	582	(K)LQLLEDDKENR(Y)		33.7676	PLGS Databank Search	24244	Pass Two Match	5	b3y2y4°y7y11	10.7665	0.0335	45286,
	7.0143	675	683	(K)MIFDVESMK(K)		63.2757	PLGS Databank Search	21168	Pass One Match	6	y3y4y5y6y7y9	5.332	0.0287	45286,
	7.0486	705	735	(R)QIQAAYSILSEVQQAVSQGSSDSQILDLSNR(F)		116.3924	PLGS Databank Search	28570	Pass One Match	8	b16y3y5y6y11y15y22°y31	9.7987	0.0481	45286,
	7.0089	736	747	(R)FYTLIPHDFGMK(K)		71.0971	PLGS Databank Search	31715	Pass One Match	11	b3b3°b4°b11°y2y4y6y7y9y10y12	7.7958	0.0346	45286,
	7.1536	748	761	(K)KPPLLNNADSVQAK(V)		30.7	PLGS Databank Search	44158	Pass One Match	14	b1b4b6b8b13*b14y2y3*y5y6y9*y12y13y14	10.9494	0.0363	45286,
	6.484	780	796	(R)GGSDDSSKDPIDVNYEK(L)		33.911	PLGS Databank Search	33464	Pass One Match	5	b9y5°y8y12y17	5.7755	0.0332	45286,
	6.5672	866	878	(R)TTNFAGILSQGLR(I)		74.7365	PLGS Databank Search	29416	Pass One Match	5	b5y6y8y9y13	7.058	0.0717	45286,
	7.2733	143	156	(K)MVDPEKPQLGMIDR(W)		48.3058	PLGS Databank Search	67990	Pass One Match	10	b3b10y5y8y8°y9y11y12y13y14	4.8071	0.0285	45286,
	60S acidic ribosomal protein P0 Homo sapiens		34251
	Score	Start	End	Sequence	Modifications	Retention Time (min)	Query Tool	Intensity	Peptide Type	Products	BY Matches	Products RMS Mass Error (ppm)	Products RMS RT Error (min)	Protein ID
	0	101	106	(D)MLLANK(V)	Tri-deuterated Me (6)	32.3371	PLGS Databank Search	11975	In Source Fragment	1	y6	1.0422	0.0361	924,
	5.9544	93	106	(K)EDLTEIRDMLLANK(V)	Methyl CDEHKNRQ (8), Tri-deuterated Me (14)	32.3955	PLGS Databank Search	6026	Variable Modification	4	b8b12°y6y14	6.6572	0.041	924,
	7.2779	267	297	(K)AFLADPSAFVAAAPVAAATTAAPAAAAAPAK(V)		88.3286	PLGS Databank Search	98644	Pass One Match	20	b2b3b5b5°b8b13b17b18b20°b21°b22b31y3y4y9y10y11y13y18y31	3.9779	0.0184	924,
	7.1034	17	26	(K)IIQLLDDYPK(C)		64.9142	PLGS Databank Search	33095	Pass One Match	9	b3b3*y2y3y4y7y8y8°y10	3.4123	0.0348	924,
	matrin 3 isoform a Homo sapiens		94564
	Score	Start	End	Sequence	Modifications	Retention Time (min)	Query Tool	Intensity	Peptide Type	Products	BY Matches	Products RMS Mass Error (ppm)	Products RMS RT Error (min)	Protein ID
	6.2836	270	287	(K)RGAPPSSNIEDFHGLLPK(G)	Tri-deuterated Me (13)	65.8977	PLGS Databank Search	0	Variable Modification	5	b6b12°b15°y5y18	5.1102	0.0208	10252,
	6.4235	193	207	(R)GPSLNPVLDYDHGSR(S)	Methyl CDEHKNRQ (5), Methyl CDEHKNRQ (12), Methyl CDEHKNRQ (15)	53.1206	PLGS Databank Search	0	Variable Modification	8	b4b7°b8°b10*b11b15y10y15	10.5499	0.0352	10252,
	6.9881	193	207	(R)GPSLNPVLDYDHGSR(S)		46.9825	PLGS Databank Search	0	Pass One Match	11	b3b5°b7b12b15y3y4y6y7y10y15	10.6986	0.0316	10252,
	6.9378	271	287	(R)GAPPSSNIEDFHGLLPK(G)		61.3486	PLGS Databank Search	0	Pass One Match	8	b4b16°y5y8°y9y14y15y17	6.5243	0.0498	10252,
	7.2906	399	407	(R)VVHIMDFQR(G)		43.8791	PLGS Databank Search	0	Pass One Match	7	b3b5y3y5y6y7y9	5.8183	0.0363	10252,
	6.9935	413	433	(R)YQLLQLVEPFGVISNHLILNK(I)		115.0884	PLGS Databank Search	0	Pass One Match	9	b2b3b6*y3y13y15y17y19y21	4.9106	0.0258	10252,
	6.7662	497	515	(R)VIHLSNLPHSGYSDSAVLK(L)		49.8716	PLGS Databank Search	0	Pass One Match	8	b3b17y3y5y12y16y17y19	5.2375	0.0321	10252,
	4.8597	618	630	(K)TESSTEGKEQEEK(S)		40.943	PLGS Databank Search	0	Pass Two Match	4	b3°y3°y5*y13	12.7442	0.0636	10252,
	7.2467	781	798	(R)IGPYQPNVPVGIDYVIPK(T)		81.6959	PLGS Databank Search	0	Pass One Match	8	b5b5*y2y6y10y13y16y18	2.4198	0.0377	10252,
	7.079	133	146	(K)ITPENLPQILLQLK(R)		101.5934	PLGS Databank Search	0	Pass One Match	8	b6b14y5y8y9y10y12y14	5.9959	0.0281	10252,
	general transcription factor II I isoform 4 Homo sapiens		107902
	Score	Start	End	Sequence	Modifications	Retention Time (min)	Query Tool	Intensity	Peptide Type	Products	BY Matches	Products RMS Mass Error (ppm)	Products RMS RT Error (min)	Protein ID
	6.3064	640	661	(K)VPEIEVTVEGPNNNNPQTSAVR(T)	Tri-deuterated Me (13), Tri-deuterated Me (17)	81.9122	PLGS Databank Search	4996	Variable Modification	6	b12°b16b16°y5y12y22	6.8981	0.033	45216,
	6.425	856	875	(K)ITINPGCVVVDGMPPGVSFK(A)	Tri-deuterated Me (11), Oxidation M (13)	57.561	PLGS Databank Search	1654	Variable Modification	5	b3b17*y8y10y17°	6.1152	0.0211	45216,
	5.7103	633	661	(R)SPGSNSKVPEIEVTVEGPNNNNPQTSAVR(T)	Methyl CDEHKNRQ (16), Methyl CDEHKNRQ (19)	96.1838	PLGS Databank Search	1800	Variable Modification	5	b8°b9°y8y9*y15*	8.5566	0.0324	45216,
	6.8876	144	160	(R)DQSAVVVQGLPEGVAFK(H)		71.0745	PLGS Databank Search	24060	Pass One Match	13	b3b4b4°b5b5°b6b7y1y5y7y11y12y17	6.6182	0.0401	45216,
	6.6591	161	171	(K)HPENYDLATLK(W)		35.7284	PLGS Databank Search	18987	Pass One Match	10	b3b3°b6b6°b8*y2y4y5y9°y10	11.6764	0.0373	45216,
	5.2974	241	282	(K)EESEDPDYYQYNIQGSHHSSEGNEGTEMEVPAEDDDYSPPSK(R)		54.9885	PLGS Databank Search	18253	Pass Two Match	6	b18°y3°y8y12y13°y42	6.5479	0.0498	45216,
	6.9158	340	368	(K)GPVTIPYPLFQSHVEDLYVEGLPEGIPFR(R)		110.6371	PLGS Databank Search	46621	Pass One Match	11	b3b4b5b5°b22°y3y7y22y24y27*y29	9.6392	0.0399	45216,
	6.6779	454	473	(K)FEAHPNDLYVEGLPENIPFR(S)		78.8797	PLGS Databank Search	56900	Pass One Match	10	b8b9b12b13b13*b17y3y5y15*y20	5.8854	0.0403	45216,
	5.3889	542	553	(K)FAQALGLTEAVK(V)		55.425	PLGS Databank Search	4274	Pass Two Match	4	b3b12°y4°y10*	11.4266	0.0597	45216,
	7.3019	554	578	(K)VPYPVFESNPEFLYVEGLPEGIPFR(S)		114.5242	PLGS Databank Search	44699	Pass One Match	13	b11b12b13b14b15b17b18y3y7y8y9y10y25	3.2906	0.0243	45216,
	5.8527	694	703	(K)QKVENLFNEK(C)		33.2734	PLGS Databank Search	6710	Missed Cleavage	4	y3y3°y4y7*	11.328	0.0517	45216,
	6.3124	829	837	(R)EQVNDLFSR(K)		46.1356	PLGS Databank Search	14245	Pass One Match	6	y3y6y6°y8y8°y9	6.7436	0.0353	45216,
	5.916	887	896	(R)RILDSAEFIK(F)		53.2779	PLGS Databank Search	10226	Missed Cleavage	6	y4y5y8y9y9°y10	10.3436	0.0437	45216,
	6.4164	897	941	(K)FTVIRPFPGLVINNQLVDQSESEGPVIQESAEPSQLEVPATEEIK(E)		98.2416	PLGS Databank Search	23640	Pass One Match	4	b8°y7y13y21	9.168	0.026	45216,
	6.5992	131	140	(K)STVVPVPYEK(M)		40.9353	PLGS Databank Search	22752	Pass One Match	6	b2b3b3°y3y4y10	3.6329	0.0315	45216,
	ornithine aminotransferase mitochondrial isoform 1 precursor Homo sapiens		48504
	Score	Start	End	Sequence	Modifications	Retention Time (min)	Query Tool	Intensity	Peptide Type	Products	BY Matches	Products RMS Mass Error (ppm)	Products RMS RT Error (min)	Protein ID
	6.2606	181	217	(R)TLSAISSSTDPTSYDGFGPFMPGFDIIPYNDLPALER(A)	Tri-deuterated Me (31)	124.4555	PLGS Databank Search	0	Variable Modification	5	b27y5y10*y13*y16*	7.5289	0.0522	252,
	6.8086	181	217	(R)TLSAISSSTDPTSYDGFGPFMPGFDIIPYNDLPALER(A)		124.4154	PLGS Databank Search	0	Pass One Match	6	b27y1y5y10y16y37	5.4551	0.0302	252,
	6.9578	363	372	(K)LPSDVVTAVR(G)		42.8966	PLGS Databank Search	0	Pass One Match	5	b5°y3y4y5y9	4.1358	0.0228	252,
	6.8132	33	46	(K)TVQGPPTSDDIFER(E)		51.3389	PLGS Databank Search	0	Pass One Match	7	y3y8y10y12y12°y14y14*	7.2968	0.0158	252,
	insulin like growth factor 2 mRNA binding protein 1 isoform 1 Homo sapiens		63441
	Score	Start	End	Sequence	Modifications	Retention Time (min)	Query Tool	Intensity	Peptide Type	Products	BY Matches	Products RMS Mass Error (ppm)	Products RMS RT Error (min)	Protein ID
	5.7753	509	538	(K)TVNELQNLTAAEVVVPRDQTPDENDQVIVK(I)	Tri-deuterated Me (4), Methyl CDEHKNRQ (18)	83.1237	PLGS Databank Search	0	Variable Modification	6	b9°b20°y11*y14*y17*y30	8.9716	0.0308	49839,
	5.5311	453	465	(R)MVIITGPPEAQFK(A)	Oxidation M (1)	60.3135	PLGS Databank Search	0	Variable Modification	3	b7°y4y9°	8.6518	0.0425	49839,
	6.8192	191	199	(K)QQQVDIPLR(L)	Methyl CDEHKNRQ (1), Tri-deuterated Me (3)	40.3817	PLGS Databank Search	0	Variable Modification	5	y3y4y5y6y8	9.3728	0.033	49839,
	6.5896	151	167	(K)VSYIPDEQIAQGPENGR(R)		51.0759	PLGS Databank Search	0	Pass One Match	6	b3b14y5°y6y13y17	7.0579	0.0469	49839,
	6.8467	191	199	(K)QQQVDIPLR(L)		40.4131	PLGS Databank Search	0	Pass One Match	7	b3*y3y4y5y6y7*y9	7.3002	0.022	49839,
	7.3076	200	213	(R)LLVPTQYVGAIIGK(E)		87.6065	PLGS Databank Search	0	Pass One Match	7	b2b3b8y6y11y12y14	1.5951	0.0218	49839,
	7.0348	453	465	(R)MVIITGPPEAQFK(A)		62.255	PLGS Databank Search	0	Pass One Match	11	b2b3b4b5b11*y2y7y8y11y11°y13	3.0742	0.0313	49839,
	6.3498	474	483	(K)LKEENFFGPK(E)		38.5793	PLGS Databank Search	0	Pass One Match	5	b3°b8y3y4y10	4.6183	0.0369	49839,
	5.8697	509	525	(K)TVNELQNLTAAEVVVPR(D)		73.7398	PLGS Databank Search	0	Pass Two Match	7	b5b6°y1y2y4y11y17	9.9907	0.0437	49839,
	6.1772	67	76	(K)RLEIEHSVPK(K)		27.2257	PLGS Databank Search	0	Missed Cleavage	6	b3b5b8y2y7y10	5.7779	0.0245	49839,
	DNA replication licensing factor MCM7 isoform 1 Homo sapiens		81256
	Score	Start	End	Sequence	Modifications	Retention Time (min)	Query Tool	Intensity	Peptide Type	Products	BY Matches	Products RMS Mass Error (ppm)	Products RMS RT Error (min)	Protein ID
	5.7796	533	557	(R)LAQHITYVHQHSRQPPSQFEPLDMK(L)	Tri-deuterated Me (4)	37.935	PLGS Databank Search	1542	Variable Modification	5	b2y2y3y4y13°	5.3056	0.0169	49264,
	5.8906	121	132	(R)SPQNQYPAELMR(R)	Tri-deuterated Me (4)	96.9771	PLGS Databank Search	2812	Variable Modification	5	b2b6y4y6°y8*	8.1148	0.0583	49264,
	6.8173	76	89	(K)LFADAVQELLPQYK(E)		89.9237	PLGS Databank Search	32523	Pass One Match	8	b4b5°b13y2y4y4*y12y14	6.2993	0.0328	49264,
	6.7491	237	251	(K)MQEHSDQVPVGNIPR(S)		35.7014	PLGS Databank Search	37246	Pass One Match	13	b2*b3b4b7b8y5y6y7y11y12°y13y13°y15	8.585	0.0256	49264,
	6.879	264	282	(R)IAQPGDHVSVTGIFLPILR(T)		91.9627	PLGS Databank Search	24117	Pass One Match	5	y4y5y6y9y19	4.4508	0.0095	49264,
	7.1665	309	321	(K)SEDDESGAGELTR(E)		23.9372	PLGS Databank Search	7770	Pass One Match	9	b2b3y2y5y7y8y9y10y13	4.7108	0.0252	49264,
	6.5592	388	396	(K)SQLLSYIDR(L)		56.586	PLGS Databank Search	10345	Pass One Match	5	b1b3b6*y5y6	2.823	0.0241	49264,
	6.5782	472	481	(K)AGILTTLNAR(C)		48.47	PLGS Databank Search	12856	Pass One Match	5	y3y5y6y7*y10	5.1566	0.0218	49264,
	7.0324	500	514	(R)SLEQNIQLPAALLSR(F)		82.0619	PLGS Databank Search	26214	Pass One Match	8	b2b6*b6°y7y8y9y10y15	3.8308	0.028	49264,
	5.8563	16	28	(K)FLQEFYQDDELGK(K)		90.3478	PLGS Databank Search	1612	Pass Two Match	4	b5*y5y6°y8	7.2622	0.0251	49264,
	myosin 9 Homo sapiens		226390
	Score	Start	End	Sequence	Modifications	Retention Time (min)	Query Tool	Intensity	Peptide Type	Products	BY Matches	Products RMS Mass Error (ppm)	Products RMS RT Error (min)	Protein ID
	5.9949	1514	1525	(K)DDVGKSVHELEK(S)	Tri-deuterated Me (8)	45.8367	PLGS Databank Search	17213	Variable Modification	5	b8b9y3°y9y12	8.6342	0.0439	46094,
	6.4382	618	637	(R)IIGLDQVAGMSETALPGAFK(T)	Tri-deuterated Me (5), Tri-deuterated Me (12)	78.1331	PLGS Databank Search	4654	Variable Modification	8	b15y1y4y5y13y16*y18*y20	11.761	0.043	46094,
	5.4199	975	989	(K)KLEEEQIILEDQNCK(L)	Tri-deuterated Me (3)	48.3614	PLGS Databank Search	1730	Variable Modification	3	b5b10°y13*	6.9917	0.0443	46094,
	5.6975	1108	1124	(R)ELESQISELQEDLESER(A)	Tri-deuterated Me (12)	41.8048	PLGS Databank Search	5950	Variable Modification	7	b6b15*y3°y7y9*y14°y17	13.9765	0.0337	46094,
	5.353	399	407	(R)DYVQKAQTK(E)	Tri-deuterated Me (1)	50.2122	PLGS Databank Search	2317	Variable Modification	7	b7b8b8*y2y6°y7°y9	12.1679	0.0501	46094,
	5.9605	48	63	(K)EEVGEEAIVELVENGK(K)	Tri-deuterated Me (1)	80.2026	PLGS Databank Search	2868	Variable Modification	5	b5b16*y4y7y8*	12.069	0.046	46094,
	5.6084	618	639	(R)IIGLDQVAGMSETALPGAFKTR(K)	Oxidation M (10), Tri-deuterated Me (20)	78.2268	PLGS Databank Search	11158	Variable Modification	6	b3b12°b15b20°y16°y22	15.0022	0.0436	46094,
	0	1550	1555	(Q)ATEDAK(L)	Methyl CDEHKNRQ (4)	40.8265	PLGS Databank Search	2612	In Source Fragment	1	y6	11.4081	0.0711	46094,
	6.1027	1001	1014	(R)IAEFTTNLTEEEEK(S)	Methyl CDEHKNRQ (3)	62.1555	PLGS Databank Search	3367	Variable Modification	4	b10*y6y7y13	9.0513	0.0567	46094,
	6.2216	1539	1555	(K)TQLEELEDELQATEDAK(L)	Methyl CDEHKNRQ (2), Tri-deuterated Me (11), Methyl CDEHKNRQ (15)	40.8941	PLGS Databank Search	2408	Variable Modification	8	b3b4*b9*y6y7°y8y13y16*	13.0106	0.0279	46094,
	5.5279	1539	1555	(K)TQLEELEDELQATEDAK(L)	Methyl CDEHKNRQ (15)	45.7537	PLGS Databank Search	2510	Variable Modification	6	b7°b9*b11b13b13*b16	12.9122	0.0543	46094,
	4.7571	67	74	(K)VNKDDIQK(M)		36.5962	PLGS Databank Search	46950	Pass Two Match	4	b4*y4°y7*y8	11.6638	0.0361	46094,
	6.5246	210	225	(R)QLLQANPILEAFGNAK(T)		91.0671	PLGS Databank Search	37113	Pass One Match	16	b2b2*b3b3*b4b4*b5*b6b6*b16y4y7y12y13y14y16	7.4761	0.0376	46094,
	6.5239	290	299	(K)TDLLLEPYNK(Y)		53.5231	PLGS Databank Search	19875	Pass One Match	6	b3y2y3y4y5y5°	5.9934	0.0465	46094,
	6.6281	328	341	(R)IMGIPEEEQMGLLR(V)		75.5954	PLGS Databank Search	44479	Pass One Match	7	b3b4b10*b13y5y10y14	13.3103	0.0341	46094,
	6.3803	374	387	(K)VSHLLGINVTDFTR(G)		69.2629	PLGS Databank Search	23155	Pass One Match	8	b3b3°b4b6y2y3y5y14	2.7801	0.0232	46094,
	6.847	588	606	(K)NMDPLNDNIATLLHQSSDK(F)		76.6404	PLGS Databank Search	74157	Pass One Match	10	b2b2*b3b5°b8b13°y14y16y17y19	8.862	0.0302	46094,
	7.2669	618	637	(R)IIGLDQVAGMSETALPGAFK(T)		94.1835	PLGS Databank Search	76642	Pass One Match	19	b3b4b6*b7b8b14°b15*b18°y1y2y3y5y6y7y8y9y13y18y20	6.6843	0.0303	46094,
	7.1702	683	693	(K)LDPHLVLDQLR(C)		66.8506	PLGS Databank Search	62121	Pass One Match	9	b4b5b6°b9y3y7y8y9y11	3.401	0.0251	46094,
	6.79	765	775	(R)AGVLAHLEEER(D)		39.3221	PLGS Databank Search	37105	Pass One Match	9	b3b6b11°y3y4y5y6y7y11	6.1153	0.0316	46094,
	5.9545	1023	1035	(K)NKHEAMITDLEER(L)		34.34	PLGS Databank Search	14028	Missed Cleavage	5	b4y5y10y11y13	9.481	0.0365	46094,
	6.4744	1025	1035	(K)HEAMITDLEER(L)		38.9066	PLGS Databank Search	18857	Pass One Match	7	b2b2°b3b3°b4y9y11	3.3488	0.0212	46094,
	5.9554	1052	1075	(R)KLEGDSTDLSDQIAELQAQIAELK(M)		102.1485	PLGS Databank Search	35062	Missed Cleavage	4	b15y4y9y24	9.7172	0.0709	46094,
	6.6433	1108	1124	(R)ELESQISELQEDLESER(A)		80.9597	PLGS Databank Search	22013	Pass One Match	17	b5b6b11*b16°y3y3°y4y6y8*y10y11y11°y12°y14°y15y15°y17	13.3263	0.044	46094,
	6.1931	1250	1260	(K)VEAQLQELQVK(F)		45.7084	PLGS Databank Search	17642	Pass Two Match	5	b8°y4y6y6*y11	8.7388	0.0275	46094,
	6.5515	1302	1322	(K)DFSALESQLQDTQELLQEENR(Q)		97.981	PLGS Databank Search	63888	Pass One Match	13	b9b13*b18y3y4y5y5*y6y9*y10°y12°y14°y21	11.9016	0.0551	46094,
	5.7515	1343	1357	(R)EQLEEEEEAKHNLEK(Q)		28.4194	PLGS Databank Search	8934	Missed Cleavage	4	b3°y10°y13*y15	4.9832	0.0185	46094,
	6.7523	1418	1433	(R)LQQELDDLLVDLDHQR(Q)		85.2176	PLGS Databank Search	63614	Pass One Match	14	b2*b9°y1y2y3y3*y4y4*y6y7y11°y12y14y15*	10.6688	0.0556	46094,
	6.2914	1445	1454	(K)KFDQLLAEEK(T)		38.4476	PLGS Databank Search	29618	Missed Cleavage	9	b1b3b4b4*y2y3°y4y5y10	12.8048	0.0269	46094,
	6.2362	1529	1538	(R)ALEQQVEEMK(T)		38.0483	PLGS Databank Search	54421	Pass One Match	6	b4°y3y3°y4y5y10	5.4753	0.0308	46094,
	5.6763	1539	1555	(K)TQLEELEDELQATEDAK(L)		79.7185	PLGS Databank Search	36306	Pass One Match	5	b2b5b7y6y17	4.1451	0.0715	46094,
	6.2492	1621	1631	(K)DLEAHIDSANK(N)		27.2955	PLGS Databank Search	21345	Pass One Match	9	b3b5b8y2y4y5y6y7y11	10.696	0.0417	46094,
	6.3077	1677	1694	(K)SMEAEMIQLQEELAAAER(A)		97.5995	PLGS Databank Search	35520	Pass One Match	11	b3b5b6b14*y3y4y5y9y11y14y18	8.9039	0.059	46094,
	4.6811	1704	1716	(R)DELADEIANSSGK(G)		53.5164	PLGS Databank Search	9341	Pass Two Match	3	b4y8*y10*	19.6972	0.0835	46094,
	6.1694	1754	1770	(K)KANLQIDQINTDLNLER(S)		61.2136	PLGS Databank Search	7394	Missed Cleavage	5	b9°y4y7y13°y17	12.4764	0.0395	46094,
	6.7086	1816	1828	(K)IAQLEEQLDNETK(E)		45.4952	PLGS Databank Search	32056	Pass One Match	11	b3*b4y3y4y5y9y10y11y11*y12y13	8.0851	0.0244	46094,
	7.4174	1878	1888	(R)QLEEAEEEAQR(A)		23.6109	PLGS Databank Search	20392	Pass One Match	20	b2b2*b3b3*b3°b4*b6b10°b11y2*y3y4y5y6y6°y7y8y9y9*y11	5.7368	0.0311	46094,
	6.4865	1899	1912	(R)ELEDATETADAMNR(E)		38.5066	PLGS Databank Search	20656	Pass One Match	9	b3°y5y6y7y9y11y12y13°y14	10.4778	0.0417	46094,
	5.6476	1923	1932	(R)RGDLPFVVPR(R)		49.5227	PLGS Databank Search	20895	Missed Cleavage	6	b3b5b7°y7y9°y10	11.4406	0.0313	46094,
	6.521	15	29	(K)NFINNPLAQADWAAK(K)		75.55	PLGS Databank Search	34072	Pass One Match	14	b2b3b5b13b13°b14*b15*y2y3y4y6y8y13y15	11.9628	0.0456	46094,
	valine tRNA ligase Homo sapiens		140387
	Score	Start	End	Sequence	Modifications	Retention Time (min)	Query Tool	Intensity	Peptide Type	Products	BY Matches	Products RMS Mass Error (ppm)	Products RMS RT Error (min)	Protein ID
	5.9522	123	137	(R)SSAQDPQAVLGALGR(A)	Tri-deuterated Me (4)	67.5623	PLGS Databank Search	2445	Variable Modification	6	b4°b7b7°b11°y6y8	6.3287	0.0545	49608,
	7.3155	123	137	(R)SSAQDPQAVLGALGR(A)		60.4489	PLGS Databank Search	29587	Pass One Match	15	b2b2°b5b7b13y2y5y6y7y8y10y11y12°y13y15	8.1468	0.032	49608,
	6.8751	592	606	(K)ITPAHDQNDYEVGQR(H)		25.3361	PLGS Databank Search	34393	Pass One Match	10	b15y3y4y7°y9y9°y10y11y13y15	7.2841	0.0303	49608,
	7.0352	967	985	(K)GFVPSPTSQPGGHESLVDR(W)		45.0536	PLGS Databank Search	48978	Pass One Match	7	b2b13y9y10y14y16y19	7.0026	0.0224	49608,
	7.0419	1231	1242	(K)VPLEVQEADEAK(L)		35.9023	PLGS Databank Search	27775	Pass One Match	9	b2b3y3y4°y5y6y9y10y11	6.3105	0.0318	49608,
	5.2298	18	39	(R)ALIAARYGEAGEGPGWGGAHPR(I)		26.766	PLGS Databank Search	3595	Missed Cleavage	4	b16°y3y17y22	5.7379	0.0398	49608,
	reticulon 4 isoform A Homo sapiens		129851
	Score	Start	End	Sequence	Modifications	Retention Time (min)	Query Tool	Intensity	Peptide Type	Products	BY Matches	Products RMS Mass Error (ppm)	Products RMS RT Error (min)	Protein ID
	5.6	398	411	(K)DSKEDSDMLAAGGK(I)	Tri-deuterated Me (4), Methyl CDEHKNRQ (5)	55.565	PLGS Databank Search	8164	Variable Modification	5	b4°b5y8y11y14	14.2942	0.05	54711,
	5.7581	1091	1104	(K)YSNSALGHVNCTIK(E)	Tri-deuterated Me (10), Methyl CDEHKNRQ (11), Tri-deuterated Me (14)	63.1548	PLGS Databank Search	6056	Variable Modification	7	b2b11*b13°y5y9y12y14	9.7262	0.0312	54711,
	6.0199	133	177	(K)LPEDDEPPARPPPPPPASVSPQAEPVWTPPAPAPAAPPSTPAAPK(R)		66.9301	PLGS Databank Search	26212	Pass One Match	7	b28y5y11y12y15°y17y45	7.2142	0.0588	54711,
	5.1787	769	787	(K)ESLTETSFESMIEYENKEK(L)		75.2265	PLGS Databank Search	10307	Pass Two Match	3	b3y4°y5*	12.1133	0.0395	54711,
	5.2743	932	947	(K)ISFSDDFSKNGSATSK(V)		54.3575	PLGS Databank Search	2238	Missed Cleavage	3	b11°b13°b14*	8.3018	0.0336	54711,
	5.1151	1003	1015	(K)TSVVDLLYWRDIK(K)		52.7629	PLGS Databank Search	4436	Pass Two Match	3	b5°b6°b7°	18.6368	0.0073	54711,
	6.7476	58	91	(R)KPAAGLSAAPVPTAPAAGAPLMDFGNDFVPPAPR(G)		87.9899	PLGS Databank Search	14949	Pass One Match	6	b22b29y5y16°y19y34	4.7157	0.0157	54711,
	importin subunit alpha 1 Homo sapiens		57826
	Score	Start	End	Sequence	Modifications	Retention Time (min)	Query Tool	Intensity	Peptide Type	Products	BY Matches	Products RMS Mass Error (ppm)	Products RMS RT Error (min)	Protein ID
	5.9335	52	68	(R)NVSSFPDDATSPLQENR(N)	Methyl CDEHKNRQ (1), Tri-deuterated Me (16), Tri-deuterated Me (17)	41.784	PLGS Databank Search	2507	Variable Modification	5	b15°y6°y11*y11°y12°	8.0064	0.0322	21527,
	6.3709	84	101	(K)GINSSNVENQLQATQAAR(K)		44.1557	PLGS Databank Search	26843	Pass One Match	11	b4b7b7*b16y6°y8°y11y12y12°y16y18	9.9244	0.0379	21527,
	6.5165	239	258	(R)NKNPAPPIDAVEQILPTLVR(L)		97.2791	PLGS Databank Search	33303	Missed Cleavage	10	b3b5b14b15y5y6y7y8y15y20	7.377	0.0459	21527,
	6.4143	241	258	(K)NPAPPIDAVEQILPTLVR(L)		108.8968	PLGS Databank Search	13977	Pass One Match	4	b3y5y15y18	0.7888	0.0606	21527,
	6.859	301	315	(K)LLGASELPIVTPALR(A)		81.6994	PLGS Databank Search	30864	Pass One Match	8	b6b7b7°y4y8y9y13y15	4.0035	0.0321	21527,
	6.8296	52	68	(R)NVSSFPDDATSPLQENR(N)		51.918	PLGS Databank Search	22557	Pass One Match	8	b4°b5y3y4y8y9°y12y17	4.117	0.0394	21527,
	T complex protein 1 subunit alpha isoform a Homo sapiens		60305
	Score	Start	End	Sequence	Modifications	Retention Time (min)	Query Tool	Intensity	Peptide Type	Products	BY Matches	Products RMS Mass Error (ppm)	Products RMS RT Error (min)	Protein ID
	5.6972	542	556	(K)HGSYEDAVHSGALND(-)	Methyl CDEHKNRQ (9), Tri-deuterated Me (14)	70.873	PLGS Databank Search	2873	Variable Modification	3	b14°y8°y11*	12.8569	0.0571	56636,
	5.9001	64	84	(K)LLEVEHPAAKVLCELADLQDK(E)	Methyl CDEHKNRQ (13)	108.0025	PLGS Databank Search	19633	Variable Modification	5	b6b8y5y13*y21	5.4259	0.0405	56636,
	6.2426	34	43	(K)SSLGPVGLDK(M)		38.3792	PLGS Databank Search	27174	Pass One Match	5	b4°b7°y4y7y10	3.4877	0.041	56636,
	6.5548	112	122	(K)IHPTSVISGYR(L)		35.3183	PLGS Databank Search	29871	Pass One Match	7	b2y1y4y9y10y10°y11	3.4081	0.0312	56636,
	5.1746	131	145	(R)YINENLIVNTDELGR(D)		67.1615	PLGS Databank Search	12446	Pass Two Match	4	b7*b10°y7y15	12.915	0.0501	56636,
	4.6796	299	309	(K)YFVEAGAMAVR(R)		70.1816	PLGS Databank Search	1526	Pass Two Match	4	b5°b6y2y5	13.6873	0.052	56636,
	6.5939	444	466	(R)SLLVIPNTLAVNAAQDSTDLVAK(L)		93.1605	PLGS Databank Search	20008	Pass One Match	7	b3b4b5b14°y13*y18y23	4.0662	0.0294	56636,
	6.6346	500	510	(K)QAGVFEPTIVK(V)		48.5596	PLGS Databank Search	38320	Pass One Match	12	b2b2*b4*b5*b6°b7°b10*y1y2y3y5y11	5.0923	0.0375	56636,
	5.8575	539	556	(K)DDKHGSYEDAVHSGALND(-)		31.8909	PLGS Databank Search	2203	Missed Cleavage	5	y2y6y7y8y18	9.7418	0.0321	56636,
	6.1499	542	556	(K)HGSYEDAVHSGALND(-)		32.0289	PLGS Databank Search	35536	Pass One Match	10	b2b3b6b7b8b9b11°b12y15y15*	6.5681	0.0222	56636,
	5.7321	19	33	(R)SQNVMAAASIANIVK(S)		67.829	PLGS Databank Search	10134	Pass One Match	5	y8°y9y11y11*y15	9.1347	0.0361	56636,
	DNA replication licensing factor MCM3 isoform 3 Homo sapiens		93663
	Score	Start	End	Sequence	Modifications	Retention Time (min)	Query Tool	Intensity	Peptide Type	Products	BY Matches	Products RMS Mass Error (ppm)	Products RMS RT Error (min)	Protein ID
	5.812	14	35	(R)EAQRDYLDFLDDEEDQGIYQSK(V)	Tri-deuterated Me (4), Methyl CDEHKNRQ (15), Methyl CDEHKNRQ (22)	84.0611	PLGS Databank Search	10119	Variable Modification	7	b3*b8b9b21y10*y14°y22	5.8562	0.0401	32352,
	6.1702	791	814	(R)VSMVEGIQGGPLGCVPGSSCAVNR(H)	Oxidation M (3), Tri-deuterated Me (23), Tri-deuterated Me (24)	83.1425	PLGS Databank Search	3935	Variable Modification	8	b10b15°b17*b22°y9°y11y17*y24	8.6864	0.0371	32352,
	5.8585	267	283	(K)QMSKDAQPSFSAEDIAK(I)	Methyl CDEHKNRQ (5)	29.2425	PLGS Databank Search	3723	Variable Modification	6	b2b5b7*b11y10y12°	12.7155	0.0608	32352,
	5.2439	178	207	(K)DEENNPLETEYGLSVYKDHQTITIQEMPEK(A)		121.1267	PLGS Databank Search	17466	Pass One Match	6	b7b17y9°y11y13°y30	13.2632	0.0492	32352,
	5.8371	195	207	(K)DHQTITIQEMPEK(A)		38.5364	PLGS Databank Search	16403	Pass One Match	8	b2b3b4b6*b10*y3y4y10*	9.7902	0.0301	32352,
	6.8011	420	430	(R)TAIHEVMEQGR(V)		27.8378	PLGS Databank Search	18575	Pass One Match	8	b8°b11*y3y5y6y7y8y11	11.2893	0.026	32352,
	6.6665	701	724	(K)DGDSYDPYDFSDTEEEMPQVHTPK(T)		66.7843	PLGS Databank Search	34143	Pass One Match	8	b3b6y9*y11y14y18y21y24	8.2348	0.0324	32352,
	6.1407	38	46	(R)ELISDNQYR(L)		32.174	PLGS Databank Search	9475	Pass One Match	5	b2°b5y5y6y9	7.1362	0.0322	32352,
	T complex protein 1 subunit zeta isoform a Homo sapiens		57987
	Score	Start	End	Sequence	Modifications	Retention Time (min)	Query Tool	Intensity	Peptide Type	Products	BY Matches	Products RMS Mass Error (ppm)	Products RMS RT Error (min)	Protein ID
	6.4987	225	251	(R)VEDAYILTCNVSLEYEKTEVNSGFFYK(S)	Tri-deuterated Me (3), Tri-deuterated Me (14), Tri-deuterated Me (16)	87.3453	PLGS Databank Search	15655	Variable Modification	10	b2°b9b14°y5y12y16°y18*y20y22*y27	13.1035	0.0329	45423,
	6.109	59	79	(K)DGNVLLHEMQIQHPTASLIAK(V)		67.679	PLGS Databank Search	111002	Pass Two Match	6	b2b3b19y8y17y21	2.7624	0.014	45423,
	6.5449	80	104	(K)VATAQDDITGDGTTSNVLIIGELLK(Q)		99.9586	PLGS Databank Search	29556	Pass One Match	7	b8b17b25y5y6y8y25	9.3496	0.0269	45423,
	5.9143	118	127	(R)IITEGFEAAK(E)		39.0236	PLGS Databank Search	39231	Pass Two Match	4	y3y4y8°y10	13.0406	0.0339	45423,
	5.8766	146	153	(R)ETLIDVAR(T)		42.2175	PLGS Databank Search	15395	Pass One Match	6	b3b5y2y3y5y8	12.5624	0.0357	45423,
	6.5126	296	307	(K)GIDPFSLDALSK(E)		78.7008	PLGS Databank Search	22744	Pass One Match	7	b2y2y3y4y8y9y12	2.8939	0.0324	45423,
	5.296	16	28	(R)AQAALAVNISAAR(G)		48.0801	PLGS Databank Search	1721	Pass Two Match	5	b6y2y5y10°y13	8.0658	0.0299	45423,
	aspartate tRNA ligase cytoplasmic isoform 1 Homo sapiens		57100
	Score	Start	End	Sequence	Modifications	Retention Time (min)	Query Tool	Intensity	Peptide Type	Products	BY Matches	Products RMS Mass Error (ppm)	Products RMS RT Error (min)	Protein ID
	5.4922	242	264	(K)NNAYLAQSPQLYKQMCICADFEK(V)	Tri-deuterated Me (16)	56.0019	PLGS Databank Search	1920	Variable Modification	4	b15y7°y15*y16°	5.4538	0.0209	29231,
	5.9431	123	141	(K)VNQKIGSCTQQDVELHVQK(I)	Methyl CDEHKNRQ (8), Methyl CDEHKNRQ (10)	78.1638	PLGS Databank Search	3052	Variable Modification	8	b4b10b16°y8y11y12°y13y14	8.7851	0.0385	29231,
	5.9789	104	110	(K)FAANINK(E)		39.8202	PLGS Databank Search	32037	Pass One Match	5	b3b4b5y6y7	9.981	0.0409	29231,
	5.9854	142	151	(K)IYVISLAEPR(L)		62.9272	PLGS Databank Search	16457	Pass One Match	4	b3y6y8y10	2.2813	0.0362	29231,
	5.927	265	273	(K)VFSIGPVFR(A)		69.6188	PLGS Databank Search	13968	Pass One Match	4	y4y5y6y7	11.6023	0.0373	29231,
	5.4768	382	393	(K)EKYDTDFYILDK(Y)		59.8566	PLGS Databank Search	12879	Missed Cleavage	4	y2y3y7°y10	9.1779	0.0578	29231,
	6.6075	432	441	(R)IHDPQLLTER(A)		33.6058	PLGS Databank Search	17758	Pass One Match	5	y5y7y7°y9y10	5.5263	0.0426	29231,
	6.5453	461	475	(R)FGAPPHAGGGIGLER(V)		38.8337	PLGS Databank Search	34816	Pass One Match	6	y4y9y10y10°y12y15	12.6288	0.0188	29231,
	5.2778	16	26	(R)EIMDAAEDYAK(E)		44.7768	PLGS Databank Search	10490	Pass Two Match	8	b2°b4b7°b8°b11y1y4°y11	8.0733	0.0385	29231,
	polyadenylate binding protein 1 Homo sapiens		70625
	Score	Start	End	Sequence	Modifications	Retention Time (min)	Query Tool	Intensity	Peptide Type	Products	BY Matches	Products RMS Mass Error (ppm)	Products RMS RT Error (min)	Protein ID
	5.0614	114	129	(K)ALYDTFSAFGNILSCK(V)	Tri-deuterated Me (4), Tri-deuterated Me (15)	87.1052	PLGS Databank Search	10497	Variable Modification	3	b3b8°b14*	5.5726	0.0863	46187,
	5.5021	482	512	(R)VANTSTQTMGPRPAAAAAAATPAVRTVPQYK(Y)	Tri-deuterated Me (31)	96.5596	PLGS Databank Search	9183	Variable Modification	6	b8b12*b13°b17b28y26°	12.956	0.0451	46187,
	5.5569	154	166	(R)AIEKMNGMLLNDR(K)	Methyl CDEHKNRQ (13)	71.2184	PLGS Databank Search	5458	Variable Modification	7	b7*b12*y3y3*y6y13y13*	8.7638	0.0471	46187,
	6.0728	232	246	(K)GFGFVSFERHEDAQK(A)	Methyl CDEHKNRQ (12), Tri-deuterated Me (14), Methyl CDEHKNRQ (15)	45.9384	PLGS Databank Search	10795	Variable Modification	8	b3b10°b11b13°y5°y10y13y15	8.3473	0.0355	46187,
	6.321	482	506	(R)VANTSTQTMGPRPAAAAAAATPAVR(T)	Methyl CDEHKNRQ (12), Methyl CDEHKNRQ (25)	38.8808	PLGS Databank Search	32244	Variable Modification	11	b2b3b5b7b10°y15y16y18y19y20y22	7.9555	0.0407	46187,
	4.9696	158	167	(K)MNGMLLNDRK(V)		38.3236	PLGS Databank Search	4754	Pass Two Match	3	b9y5*y6*	13.3209	0.0472	46187,
	6.1664	312	324	(R)KEFSPFGTITSAK(V)		49.3008	PLGS Databank Search	19089	Pass One Match	6	b1b2°y3y9y10y13	2.5877	0.0325	46187,
	5.2492	357	370	(R)IVATKPLYVALAQR(K)		52.746	PLGS Databank Search	29627	Pass Two Match	4	y3y4y6y14	10.6777	0.0254	46187,
	5.0682	375	385	(R)QAHLTNQYMQR(M)		26.0862	PLGS Databank Search	11614	Pass One Match	5	b2*b3*b5°b8*y11	7.3425	0.0354	46187,
	5.2747	607	625	(K)VDEAVAVLQAHQAKEAAQK(A)		50.601	PLGS Databank Search	14746	Missed Cleavage	4	b11°y5°y6°y16*	12.8917	0.0346	46187,
	6.5932	31	41	(K)FSPAGPILSIR(V)		64.1693	PLGS Databank Search	33149	Pass One Match	8	y3y4y6y7y8y9y10y11	3.1632	0.0344	46187,
	bifunctional glutamate proline tRNA ligase Homo sapiens		170482
	Score	Start	End	Sequence	Modifications	Retention Time (min)	Query Tool	Intensity	Peptide Type	Products	BY Matches	Products RMS Mass Error (ppm)	Products RMS RT Error (min)	Protein ID
	5.5029	1390	1400	(K)LTVAENEAETK(L)	Tri-deuterated Me (6), Methyl CDEHKNRQ (11)	64.622	PLGS Databank Search	1616	Variable Modification	5	b6b9*b11°y4°y5	8.3591	0.0575	47917,
	5.8365	871	902	(K)EYIPGQPPLSQSSDSSPTRNSEPAGLETPEAK(V)	Tri-deuterated Me (20), Methyl CDEHKNRQ (22), Methyl CDEHKNRQ (27)	90.7837	PLGS Databank Search	24359	Variable Modification	9	b12*b12°b16*b20°y4°y6°y10°y15°y32	9.468	0.0626	47917,
	5.5242	988	1009	(K)DPSKNQGGGLSSSGAGEGQGPK(K)	Methyl CDEHKNRQ (5)	79.8831	PLGS Databank Search	4148	Variable Modification	4	y11°y18y20y22	6.5647	0.0637	47917,
	6.6903	289	300	(K)AYVDDTPAEQMK(A)		34.7166	PLGS Databank Search	12921	Pass One Match	5	b3b11*y6y9y12	2.6884	0.023	47917,
	6.1999	514	528	(K)EVIPVNVPEAQEEMK(E)		59.0934	PLGS Databank Search	25834	Pass One Match	4	b7b13*y12y15	4.4159	0.0119	47917,
	5.6627	890	902	(R)NSEPAGLETPEAK(V)		29.4891	PLGS Databank Search	13286	Pass One Match	11	b4b7°b8b13y4y4°y5y8y10y12°y13	13.6926	0.0497	47917,
	5.9227	1021	1034	(K)EENLADWYSQVITK(S)		69.3596	PLGS Databank Search	3930	Pass One Match	3	b13*y3°y6°	5.0048	0.0326	47917,
	5.5077	1092	1106	(K)THVADFAPEVAWVTR(S)		69.4736	PLGS Databank Search	25717	Pass One Match	4	y5y9y10y15	7.9791	0.0362	47917,
	6.8171	1110	1132	(K)TELAEPIAIRPTSETVMYPAYAK(W)		67.9331	PLGS Databank Search	47543	Pass One Match	10	b2b3b4b5b5°y5y18y20y21y23	4.7622	0.0182	47917,
	6.2931	1235	1250	(R)AIQGGTSHHLGQNFSK(M)		24.4292	PLGS Databank Search	26400	Pass One Match	9	b15y2y6y7y8y13y14y14°y16	6.5623	0.0329	47917,
	6.5507	1464	1477	(R)DQDLEPGAPSMGAK(S)		36.9433	PLGS Databank Search	13599	Pass One Match	9	b2b3b3*b4b5y6y9y10y14	2.3845	0.0374	47917,
	0	1468	1477	(L)EPGAPSMGAK(S)		37.0124	PLGS Databank Search	4267	In Source Fragment	5	b6°y4y6y9y10	10.7532	0.0633	47917,
	4.8371	1504	1510	(K)YYTLFGR(S)		54.3032	PLGS Databank Search	2700	Pass Two Match	3	b3b5°b6	12.9228	0.0505	47917,
	6.1977	187	197	(K)FVELPGAEMGK(V)		52.8181	PLGS Databank Search	22763	Pass One Match	4	b3y3y6y7	7.5071	0.0332	47917,
	ATP dependent 6 phosphofructokinase platelet type isoform 4 Homo sapiens		80166
	Score	Start	End	Sequence	Modifications	Retention Time (min)	Query Tool	Intensity	Peptide Type	Products	BY Matches	Products RMS Mass Error (ppm)	Products RMS RT Error (min)	Protein ID
	5.5564	26	48	(K)AIGVLTSGGDAQGMNAAVRAVVR(M)	Tri-deuterated Me (23)	79.307	PLGS Databank Search	23193	Variable Modification	5	b4b9°b19*y15°y23	11.3814	0.0375	23103,
	4.8599	26	44	(K)AIGVLTSGGDAQGMNAAVR(A)		82.5618	PLGS Databank Search	2876	Pass Two Match	4	b9b17y15*y16*	12.0123	0.0453	23103,
	4.9537	49	56	(R)MGIYVGAK(V)		37.7018	PLGS Databank Search	1756	Pass Two Match	3	b5y5y7	19.9572	0.0553	23103,
	4.7428	386	396	(R)SFAGNLNTYKR(L)		42.6899	PLGS Databank Search	4468	Missed Cleavage	3	b4°b9*y10	15.3974	0.0121	23103,
	6.2514	563	574	(R)DLQSNVEHLTEK(M)		46.8185	PLGS Databank Search	43710	Pass One Match	9	b3b4y3y5y7y9*y10*y10°y12	10.9984	0.0305	23103,
	6.3876	616	632	(K)NVLGHMQQGGAPSPFDR(N)		47.9772	PLGS Databank Search	25354	Pass One Match	6	b8y6y11y13y15y17	4.5591	0.0269	23103,
	6.697	675	685	(R)NVIFQPVAELK(K)		64.7668	PLGS Databank Search	36519	Pass One Match	10	b3b5y4y6y7*y7°y8y9y9°y11	3.4129	0.0286	23103,
	5.5054	16	25	(K)FLEHLSGAGK(A)		30.8471	PLGS Databank Search	25151	Pass Two Match	4	b2b6y5y7	14.7664	0.0529	23103,
	transcription intermediary factor 1 beta Homo sapiens		88493
	Score	Start	End	Sequence	Modifications	Retention Time (min)	Query Tool	Intensity	Peptide Type	Products	BY Matches	Products RMS Mass Error (ppm)	Products RMS RT Error (min)	Protein ID
	5.4948	32	69	(K)RSTAPSAAASASASAAASSPAGGGAEALELLEHCGVCR(E)	Tri-deuterated Me (1), Methyl CDEHKNRQ (26)	86.3678	PLGS Databank Search	23556	Variable Modification	7	b11b19°y9y23°y32°y37y38	13.5273	0.0485	49127,
	5.5756	239	253	(K)DHQYQFLEDAVRNQR(K)	Methyl CDEHKNRQ (1)	59.578	PLGS Databank Search	35797	Variable Modification	7	b2°b3°y3*y8°y9*y11*y15	7.1136	0.0363	49127,
	6.3434	408	427	(K)IVAERPGTNSTGPAPMAPPR(A)		34.8312	PLGS Databank Search	42639	Pass One Match	8	b5b12y3y5y10y18y19y20	3.8102	0.0083	49127,
	5.455	435	469	(K)QGSGSSQPMEVQEGYGFGSGDDPYSSAEPHVSGVK(R)		58.8576	PLGS Databank Search	38690	Pass Two Match	4	b14y6°y7y35	16.2411	0.0462	49127,
	6.503	525	554	(R)GAAAAATGQPGTAPAGTPGAPPLAGMAIVK(E)		65.7126	PLGS Databank Search	30560	Pass One Match	8	b5b9b17b30y2y10y13y30	7.381	0.0394	49127,
	5.5403	555	591	(K)EEETEAAIGAPPTATEGPETKPVLMALAEGPGAEGPR(L)		77.2903	PLGS Databank Search	51827	Pass One Match	6	b7y8y27y29y33y37	12.2785	0.0401	49127,
	4.4486	128	136	(K)DIVENYFMR(D)		34.4799	PLGS Databank Search	1929	Pass Two Match	4	b5b6°b9*y6*	13.0649	0.045	49127,
	3 hydroxyacyl CoA dehydrogenase type 2 isoform 2 Homo sapiens		25967
	OK	Precursor MH+ (Da)	z	Peptide MH+ (Da)	MH+ Error (Da)	MH+ Error (ppm)	Score	Start	End	Sequence	Modifications	Retention Time (min)	Query Tool	Intensity	Peptide Type	Products	BY Matches	Products RMS Mass Error (ppm)	Products RMS RT Error (min)	Protein ID
	2	1695.8474	2	1695.8448	9.0E-4	0.5079	5.8709	54	69	(K)LGNNCVFAPADVTSEK(D)	Methyl CDEHKNRQ (5), Tri-deuterated Me (11)	80.0541	PLGS Databank Search	2546	Variable Modification	7	b4b8b10*y2y8y9y14	12.0017	0.0373	3168,
	1	1029.5789	2.04	1029.5939	-0.0167	-16.1919	5.0863	70	79	(K)DVQTALALAK(G)		38.6125	PLGS Databank Search	18226	Pass Two Match	3	b3*b6°b7°	12.9724	0.0324	3168,
	1	1331.6375	2.48	1331.6339	0.0018	1.344	5.2979	106	116	(K)GQTHTLEDFQR(V)		28.9803	PLGS Databank Search	5271	Pass One Match	5	b4y3y4y8y11	9.4949	0.0382	3168,
	2	1785.8219	2.31	1785.8184	0.002	1.0947	5.6496	131	147	(R)LVAGEMGQNEPDQGGQR(G)		29.3419	PLGS Databank Search	13637	Pass One Match	7	b3b8*y7y10*y11y15y17	11.8545	0.0557	3168,
	2	2195.1687	2.5	2195.1665	0.001	0.4777	6.1882	30	52	(R)LVGQGASAVLLDLPNSGGEAQAK(K)		70.4043	PLGS Databank Search	19611	Pass One Match	5	b9b13y10y14y23	12.8859	0.0311	3168,
	DNA dependent protein kinase catalytic subunit isoform 1 Homo sapiens		468786
	Score	Start	End	Sequence	Modifications	Retention Time (min)	Query Tool	Intensity	Peptide Type	Products	BY Matches	Products RMS Mass Error (ppm)	Products RMS RT Error (min)	Protein ID
	6.0654	1043	1051	(K)QITPQQQEK(S)	Tri-deuterated Me (9)	42.5287	PLGS Databank Search	7296	Variable Modification	7	b1b8°y3*y6y6°y7*y9	12.3177	0.043	50165,
	5.17	2107	2120	(R)SLGPPQGEEDSVPR(D)	Tri-deuterated Me (8)	35.343	PLGS Databank Search	4260	Variable Modification	8	b2b5°b8*b12*y4°y7y12°y14	13.8182	0.0377	50165,
	5.5962	1423	1447	(K)ITAQSIEELCAVNLYGPDAQVDRSR(L)	Tri-deuterated Me (7), Tri-deuterated Me (10)	82.5015	PLGS Databank Search	2417	Variable Modification	5	y6y12y15*y20*y23	14.2383	0.0351	50165,
	5.5152	1000	1026	(K)KFESQDTVALLEAILDGIVDPVDSTLR(D)	Tri-deuterated Me (20)	108.1444	PLGS Databank Search	1845	Variable Modification	4	b7°b9b17y9	7.0766	0.0399	50165,
	5.5422	3814	3833	(K)DLLLNTMSQEEKAAYLSDPR(A)	Tri-deuterated Me (10), Methyl CDEHKNRQ (18)	51.2835	PLGS Databank Search	3386	Variable Modification	6	b9*b10b15°b16°y10y17°	12.1635	0.0492	50165,
	5.6938	3099	3125	(R)AKYYIQNGIQSFMQNYSSIDVLLHQSR(L)	Methyl CDEHKNRQ (15)	109.633	PLGS Databank Search	4854	Variable Modification	7	b6b9b22y8*y14*y18*y27	9.5377	0.0509	50165,
	6.3848	619	637	(K)DFSAFINLVEFCREILPEK(Q)	Methyl CDEHKNRQ (12)	79.3696	PLGS Databank Search	21794	Variable Modification	9	b3b4b13*b16°b19y3y11y18°y19	9.6669	0.0509	50165,
	6.2985	265	273	(R)YAVPSAGLR(L)		37.152	PLGS Databank Search	17414	Pass One Match	8	b2b3b9°y1y2y5y6y9	7.0679	0.0379	50165,
	6.38	747	757	(R)AYVPALQMAFK(L)		70.9892	PLGS Databank Search	20912	Pass One Match	7	b2b3y3y5y8y8*y11	7.4326	0.0318	50165,
	4.8093	811	820	(K)NNWEVSALSR(A)		47.3761	PLGS Databank Search	12351	Pass One Match	4	b8*b9°y6y7	6.111	0.0549	50165,
	6.4966	869	881	(K)NLLTVTSSDEMMK(S)		59.1424	PLGS Databank Search	27295	Pass One Match	10	b3b3*b4°b5b5°b12y8y9y10y13	9.0928	0.0228	50165,
	6.3069	965	971	(R)TFPVLLR(L)		59.4222	PLGS Databank Search	11975	Pass One Match	5	y1y3y4y5y7	3.2601	0.0139	50165,
	6.6387	1194	1202	(K)FVPLLPGNR(S)		53.7295	PLGS Databank Search	24120	Pass One Match	8	y1y3y4y4*y5y6y7y9	9.1394	0.0175	50165,
	6.3517	1275	1292	(R)TVGALQVLGTEAQSSLLK(A)		82.7204	PLGS Databank Search	40985	Pass One Match	14	b3b4°b5°b6°b7°b8b18y5y7y10y11y12°y13y18	7.7447	0.0339	50165,
	5.936	1341	1357	(R)IMEFTTTLLNTSPEGWK(L)		89.1046	PLGS Databank Search	22954	Pass One Match	10	b3b4b7b10*y5y5°y6y8y15°y17	12.1095	0.0407	50165,
	6.3085	1413	1420	(K)DILETHLR(E)		38.7024	PLGS Databank Search	16818	Pass One Match	4	y3y4y5y6	6.3788	0.0229	50165,
	0	1618	1627	(K)LATTILQHWK(K)		48.9728	PLGS Databank Search	1591	Neutral Loss (H2O)	2	y8y9°	14.5728	0.0487	50165,
	5.9455	1618	1627	(K)LATTILQHWK(K)		48.9822	PLGS Databank Search	29855	Pass One Match	8	b2b3°b10°y3y5y6*y8y10	11.0248	0.0346	50165,
	5.769	1988	2000	(R)YNFPVEVEVPMER(K)		75.8704	PLGS Databank Search	26059	Pass One Match	6	b2b3y4y10y11y13	5.6041	0.0252	50165,
	6.3269	2107	2120	(R)SLGPPQGEEDSVPR(D)		36.4119	PLGS Databank Search	39757	Pass One Match	12	b4b13°y2y4y8°y9°y10y11y12y12*y12°y14	13.223	0.0374	50165,
	6.3758	2133	2143	(K)LGNPIVPLNIR(L)		65.0128	PLGS Databank Search	12320	Pass One Match	6	b4*y5y6y7y8y11	5.7532	0.0139	50165,
	5.8974	2539	2549	(R)LLALNSLYSPK(I)		65.8845	PLGS Databank Search	22067	Pass One Match	6	b2b3b8*y3y4y11	11.8122	0.0449	50165,
	6.67	2654	2683	(R)SSFDWLTGSSTDPLVDHTSPSSDSLLFAHK(R)		88.1753	PLGS Databank Search	87559	Pass One Match	19	b2b3°b4b5b5°b6b6°b14°y2y3y5y12y18y20y24y24°y25y25°y30	7.5378	0.0244	50165,
	6.1663	2705	2715	(R)LGLPGDEVDNK(V)		39.5352	PLGS Databank Search	21877	Pass One Match	6	b1b10y3y6y8y11	12.0299	0.0373	50165,
	5.6547	2777	2786	(R)HGDLPDIQIK(H)		43.4825	PLGS Databank Search	33256	Pass One Match	7	b3b3°b4b6b9°y4y10	4.5422	0.0309	50165,
	5.4254	2787	2800	(K)HSSLITPLQAVAQR(D)		53.0144	PLGS Databank Search	13137	Pass One Match	9	b2b2°b3°b4b5y1y11y13y14	7.9308	0.032	50165,
	5.3515	2836	2842	(K)LLQDFNR(F)		35.779	PLGS Databank Search	7633	Pass One Match	4	b6°y3y4y7	6.7607	0.0301	50165,
	6.4774	2900	2908	(R)LLPAELPAK(R)		43.1518	PLGS Databank Search	22212	Pass One Match	4	b8°y1y3y7	1.918	0.0188	50165,
	5.8364	2941	2950	(R)GIFTSEIGTK(Q)		47.2004	PLGS Databank Search	21828	Pass One Match	8	y2°y3y3°y4y6y6°y7y10	7.5074	0.039	50165,
	5.721	3148	3158	(K)QGNLSSQVPLK(R)		35.134	PLGS Databank Search	8877	Pass One Match	3	b3*b7*y3	7.3693	0.027	50165,
	6.2553	3197	3217	(K)LTPLPEDNSMNVDQDGDPSDR(M)		52.0993	PLGS Databank Search	35516	Pass One Match	6	b14°y4y4°y17y19y21	6.0506	0.0254	50165,
	5.0112	3427	3452	(K)EEENASVIDSAELQAYPALVVEKMLK(A)		101.0228	PLGS Databank Search	79443	Missed Cleavage	4	b11°b13°y19°y26	9.8399	0.0811	50165,
	6.18	3475	3485	(R)YPEETLSLMTK(E)		56.0297	PLGS Databank Search	18597	Pass One Match	5	b2y5y6y10y11	5.6672	0.038	50165,
	4.1966	3670	3681	(K)MNKDSKPPGNLK(E)		40.3461	PLGS Databank Search	12086	Pass Two Match	4	b7*y4*y8*y12	15.8009	0.0313	50165,
	5.9566	3697	3708	(R)NELEIPGQYDGR(G)		47.7721	PLGS Databank Search	21909	Pass One Match	7	b4b5°y2y7y9*y11*y12	5.3974	0.0493	50165,
	6.3113	3790	3799	(R)TYSVVPMTSR(L)		39.3514	PLGS Databank Search	12116	Pass One Match	5	b2b4°y5y8y10	6.4301	0.0196	50165,
	6.4315	3814	3825	(K)DLLLNTMSQEEK(A)		59.3725	PLGS Databank Search	28545	Pass One Match	9	b2b3b4b8*y6y7y8y10y12	9.0586	0.0371	50165,
	5.4451	3890	3901	(R)MSTSPEAFLALR(S)		71.2958	PLGS Databank Search	9851	Pass One Match	4	b3°b4°y6y8	9.7397	0.0219	50165,
	0	3891	3901	(M)STSPEAFLALR(S)		71.3174	PLGS Databank Search	4337	In Source Fragment	2	y6y8	6.9711	0.0388	50165,
	4.823	3993	4007	(R)SDPGLLTNTMDVFVK(E)		86.5814	PLGS Databank Search	17474	Pass Two Match	5	b11°b12°b13°y13°y15	14.5371	0.0576	50165,
	4.7396	4008	4014	(K)EPSFDWK(N)		45.4856	PLGS Databank Search	8609	Pass Two Match	3	b5°y5y6°	10.9722	0.0781	50165,
	5.3518	100	108	(K)IAPYSVEIK(N)		32.2094	PLGS Databank Search	2524	Pass Two Match	4	y5°y7°y8°y9	22.1293	0.0444	50165,
	fatty acid synthase Homo sapiens		273251
	Score	Start	End	Sequence	Modifications	Retention Time (min)	Query Tool	Intensity	Peptide Type	Products	BY Matches	Products RMS Mass Error (ppm)	Products RMS RT Error (min)	Protein ID
	5.4935	1516	1538	(R)HFLLEEDKPEEPTAHAFVSTLTR(G)	Tri-deuterated Me (15)	86.9355	PLGS Databank Search	1761	Variable Modification	5	b5b11°b16°y6°y8	9.3591	0.0263	47606,
	5.43	1706	1724	(R)AYLQARFPQLDSTSFANSR(D)	Tri-deuterated Me (11), Tri-deuterated Me (17)	58.082	PLGS Databank Search	1697	Variable Modification	7	b3b5*b6*b15y3*y7*y12	10.4894	0.0563	47606,
	5.8333	444	468	(R)HSQDLAFLSMLNDIAAVPATAMPFR(G)	Methyl CDEHKNRQ (4), Methyl CDEHKNRQ (12), Methyl CDEHKNRQ (13)	99.0399	PLGS Databank Search	2199	Variable Modification	10	b7*b9*b14b15°y5y6°y7°y8°y14y18°	10.3303	0.0416	47606,
	5.5681	299	310	(K)VGDPQELNGITR(A)		38.5346	PLGS Databank Search	4658	Pass Two Match	3	b9y5°y6	13.8069	0.0224	47606,
	5.4852	317	326	(R)QEPLLIGSTK(S)		40.2067	PLGS Databank Search	9992	Pass One Match	7	b3b5°b10y4y5y6y10	8.2069	0.0253	47606,
	6.1778	374	384	(R)LQVVDQPLPVR(G)		51.7963	PLGS Databank Search	16104	Pass One Match	6	b2y3y5y6y8*y11	11.7475	0.0227	47606,
	5.605	803	825	(R)LHLSGIDANPNALFPPVEFPAPR(G)		90.7845	PLGS Databank Search	35462	Pass One Match	5	b2b7b12y10y23	3.3835	0.0357	47606,
	5.2009	826	835	(R)GTPLISPLIK(W)		60.0682	PLGS Databank Search	8791	Pass One Match	7	b3°b6°y3y4y5y6y10	9.8262	0.0311	47606,
	5.7311	836	883	(K)WDHSLAWDVPAAEDFPNGSGSPSAAIYNIDTSSESPDHYLVDHTLDGR(V)		91.8299	PLGS Databank Search	23980	Pass One Match	8	b6b9b9°y6y17y32°y39y48	11.1974	0.0471	47606,
	6.1353	968	992	(R)LFDHPESPTPNPTEPLFLAQAEVYK(E)		83.7462	PLGS Databank Search	55209	Pass One Match	13	b14b14°b16°b17°b22*y4y6*y9y9°y11y11°y14y25	9.7038	0.0463	47606,
	6.4716	1159	1171	(K)MVVPGLDGAQIPR(D)		64.8623	PLGS Databank Search	19966	Pass One Match	8	b2b11y2y3y6y10y11y13	4.6586	0.0335	47606,
	6.5503	1209	1225	(K)LPEDPLLSGLLDSPALK(A)		101.7714	PLGS Databank Search	25053	Pass One Match	7	b6y2y4y5y10y13y17	2.8804	0.0238	47606,
	5.9921	1583	1591	(K)LSPDAIPGK(W)		30.2959	PLGS Databank Search	7094	Pass One Match	4	b5y3y7°y9	2.6028	0.0391	47606,
	6.3399	1852	1866	(K)VVVQVLAEEPEAVLK(G)		74.2153	PLGS Databank Search	18400	Pass One Match	6	b2b5b6y6y13y15	2.9881	0.0172	47606,
	6.465	2221	2233	(R)SLLVNPEGPTLMR(L)		63.9283	PLGS Databank Search	16637	Pass One Match	9	b2b3b4b12*b13*y6y8y9y12*	6.8969	0.0208	47606,
	6.2234	2383	2391	(R)VLEALLPLK(G)		71.0996	PLGS Databank Search	11441	Pass One Match	5	b6y3y6y7y9	8.0646	0.0378	47606,
	6.4566	275	298	(R)SLYQSAGVAPESFEYIEAHGTGTK(V)		66.2926	PLGS Databank Search	40600	Pass One Match	10	b2b4°b16*y3y5y10y15y15°y16y20	8.7571	0.0286	47606,
	leucine tRNA ligase cytoplasmic isoform 3 Homo sapiens	129131
	Score	Start	End	Sequence	Modifications	Retention Time (min)	Query Tool	Intensity	Peptide Type	Products	BY Matches	Products RMS Mass Error (ppm)	Products RMS RT Error (min)	Protein ID
	5.6401	425	437	(K)GFYEGIMLVDGFK(G)	Tri-deuterated Me (4), Methyl CDEHKNRQ (10)	56.0702	PLGS Databank Search	6032	Variable Modification	5	b7b8b8°y3y4°	5.975	0.0466	20494,
	5.0997	29	39	(R)VFEVNASNLEK(Q)	Methyl CDEHKNRQ (3)	41.3783	PLGS Databank Search	3129	Variable Modification	6	b5*b9b11y4*y6y11	8.0927	0.0433	20494,
	5.3284	609	625	(K)LDQLKQEFEFWYPVDLR(V)	Methyl CDEHKNRQ (15), Tri-deuterated Me (17)	66.6358	PLGS Databank Search	2867	Variable Modification	4	b4°b9*b10*b12°	14.8473	0.0192	20494,
	5.9253	452	466	(K)MIDAGDALIYMEPEK(Q)		77.1782	PLGS Databank Search	17990	Pass One Match	5	b12°y3y3°y4y13	5.2078	0.0539	20494,
	6.065	695	720	(R)LALADAGDTVEDANFVEAMADAGILR(L)		111.2054	PLGS Databank Search	21655	Pass One Match	10	b15b16b18y6y7y8y9y15°y17°y26	9.615	0.0714	20494,
	5.8884	750	761	(R)VFASELNAGIIK(T)		60.5531	PLGS Databank Search	16250	Pass One Match	5	b3y7y9y10y12	7.3519	0.0421	20494,
	6.0216	897	910	(K)NYPPWQHTTLSVLR(K)		60.3256	PLGS Databank Search	18231	Pass One Match	4	y10y12y13*y14	5.6452	0.034	20494,
	6.4969	925	937	(K)VIASELGSMPELK(K)		61.7587	PLGS Databank Search	22378	Pass One Match	6	b2b3y4y10y11y13	4.736	0.0209	20494,
	4.4625	1017	1038	(R)IEPGVSVSLVNPQPSNGHFSTK(I)		105.2676	PLGS Databank Search	7460	Pass Two Match	4	b8°b13b17°y15	15.838	0.0647	20494,
	6.1504	128	147	(K)FSEAEHWLDYFPPLAIQDLK(R)		108.7283	PLGS Databank Search	15079	Pass One Match	5	b11b12y8y9y20	11.5298	0.0647	20494,
	heterogeneous nuclear ribonucleoprotein M isoform a Homo sapiens		77464
	Score	Start	End	Sequence	Modifications	Retention Time (min)	Query Tool	Intensity	Peptide Type	Products	BY Matches	Products RMS Mass Error (ppm)	Products RMS RT Error (min)	Protein ID
	5.465	245	281	(R)GIGTVTFEQSIEAVQAISMFNGQLLFDRPMHVKMDER(A)	Tri-deuterated Me (15), Tri-deuterated Me (21), Methyl CDEHKNRQ (31)	108.2045	PLGS Databank Search	0	Variable Modification	6	b3b12°b20y6y7°y11	8.2269	0.0362	49310,
	5.2225	2	17	(M)AAGVEAAAEVAATEIK(M)	Methyl CDEHKNRQ (9)	84.8026	PLGS Databank Search	0	Variable Modification	4	b3b6°b7y16	10.449	0.0369	49310,
	6.1051	73	83	(R)AFITNIPFDVK(W)		77.5831	PLGS Databank Search	0	Pass One Match	6	b2b3b5*b6y5y11	4.0138	0.04	49310,
	5.303	346	362	(K)MGGMEGPFGGGMENMGR(F)		62.7997	PLGS Databank Search	0	Pass One Match	4	b3b5y13y17	6.5017	0.0427	49310,
	3.9426	372	381	(R)INEILSNALK(R)		71.0417	PLGS Databank Search	0	Pass Two Match	5	b4°b5*b6°b8*y2	11.2164	0.0431	49310,
	5.7979	532	543	(R)MVPAGMGAGLER(M)		42.1904	PLGS Databank Search	0	Pass One Match	3	y6y8y10	7.4345	0.086	49310,
	6.1037	592	606	(R)MGPAMGPALGAGIER(M)		54.254	PLGS Databank Search	0	Pass One Match	4	b9y10y11y15	5.7431	0.0327	49310,
	4.8935	38	48	(K)GEGERPAQNEK(R)		28.8309	PLGS Databank Search	0	Pass One Match	8	b3b3°b4°y3°y4y8y11y11*	10.6361	0.0249	49310,
	DNA replication licensing factor MCM4 Homo sapiens	96497
	Score	Start	End	Sequence	Modifications	Retention Time (min)	Query Tool	Intensity	Peptide Type	Products	BY Matches	Products RMS Mass Error (ppm)	Products RMS RT Error (min)	Protein ID
	5.881	180	216	(K)EEENVGIDITEPLYMQRLGEINVIGEPFLNVNCEHIK(S)	Tri-deuterated Me (4), Methyl CDEHKNRQ (11), Methyl CDEHKNRQ (33)	110.7903	PLGS Databank Search	14761	Variable Modification	11	b7b9*b10b11°b12y1y7*y8y9y11*y37	7.2612	0.0422	49262,
	4.7512	517	529	(K)SQLLQYVYNLVPR(G)		101.9097	PLGS Databank Search	4575	Pass One Match	5	b7*b8*b10*y6y13	6.3312	0.0646	49262,
	6.2661	611	627	(R)TSVLAAANPIESQWNPK(K)		67.6056	PLGS Databank Search	31383	Pass One Match	11	b3°b4b6b6°b9°b10*b15y9y12y12°y17	7.422	0.0402	49262,
	0	629	643	(K)TTIENIQLPHTLLSR(F)		68.9783	PLGS Databank Search	6123	Neutral Loss (H2O)	0		0	0	49262,
	5.8578	629	643	(K)TTIENIQLPHTLLSR(F)		69.0381	PLGS Databank Search	16646	Pass Two Match	4	b5°b6°y7y15	14.0446	0.0239	49262,
	4.2415	725	732	(R)GMVSAYPR(Q)		36.4822	PLGS Databank Search	6336	Pass Two Match	3	y3y4y7°	12.6672	0.0457	49262,
	6.3942	820	828	(K)YQQLFEDIR(G)		56.6051	PLGS Databank Search	14081	Pass One Match	7	b2*b3y2y3y6y7y9	4.9276	0.0193	49262,
	5.8781	846	858	(R)ALADDDFLTVTGK(T)		63.2022	PLGS Databank Search	17926	Pass One Match	7	b13°y3y4y5y10y11y13	4.381	0.0443	49262,
	5.0229	429	439	(R)LHGLDEEAEQK(L)		37.0206	PLGS Databank Search	3939	Pass Two Match	3	y4*y5°y6°	22.4693	0.0849	49262,
	methionine tRNA ligase cytoplasmic Homo sapiens	101051
	Score	Start	End	Sequence	Modifications	Retention Time (min)	Query Tool	Intensity	Peptide Type	Products	BY Matches	Products RMS Mass Error (ppm)	Products RMS RT Error (min)	Protein ID
	5.4668	805	816	(K)LENDQIESLRQR(F)	Tri-deuterated Me (5)	37.0129	PLGS Databank Search	1653	Variable Modification	4	b10°y4y6°y12	6.6844	0.048	48418,
	6.2897	243	264	(K)GLESLPPLRPQQNPVLPVAGER(N)		68.3725	PLGS Databank Search	49050	Pass One Match	10	b2b4°b5°y6y13y17y17*y18y19y22	5.3789	0.0213	48418,
	4.6221	365	375	(K)ITQDIFQQLLK(R)		84.6156	PLGS Databank Search	14115	Pass Two Match	4	b3°b9*y9°y11	10.0364	0.0559	48418,
	4.5388	542	554	(K)NPEQVDLYQFMAK(D)		43.0402	PLGS Databank Search	3472	Pass Two Match	6	b3°b4b4°b8y2y13	8.8943	0.0353	48418,
	5.3211	599	618	(R)GVGVFGDMAQDTGIPADIWR(F)		98.0328	PLGS Databank Search	15221	Pass One Match	10	b19°y3y6y8y12*y14y14*y15*y16*y20	14.6391	0.0594	48418,
	4.7215	120	130	(R)ALTHIDHSLSR(Q)		39.1955	PLGS Databank Search	2064	Pass Two Match	4	b3°b11°y3°y9°	15.1186	0.0506	48418,
	pre mRNA processing splicing factor 8 Homo sapiens		273424
	Score	Start	End	Sequence	Modifications	Retention Time (min)	Query Tool	Intensity	Peptide Type	Products	BY Matches	Products RMS Mass Error (ppm)	Products RMS RT Error (min)	Protein ID
	5.4533	51	67	(K)FGFVDAQKEDMPPEHVR(K)	Tri-deuterated Me (5)	85.2147	PLGS Databank Search	6997	Variable Modification	10	b11b12°b14*b16*y6y6°y12y13y16*y17	8.6734	0.0376	49750,
	5.3172	2303	2330	(K)EFYHEVHRPSHFLNFALLQEGEVYSADR(E)	Tri-deuterated Me (1), Tri-deuterated Me (22)	87.854	PLGS Databank Search	2659	Variable Modification	7	b2°b27°y6y8y11°y17y22*	12.9286	0.0418	49750,
	4.9843	1321	1341	(K)ELGGLGMLSMGHVLIPQSDLR(W)	Oxidation M (7)	99.8932	PLGS Databank Search	1543	Variable Modification	5	b3b5b8°y6y7°	10.4381	0.0413	49750,
	5.0763	1545	1565	(R)ANVYVGFQVQLDLTGIFMHGK(I)	Methyl CDEHKNRQ (19), Tri-deuterated Me (21)	61.1171	PLGS Databank Search	2624	Variable Modification	6	b2*b14°b15*y10y14y20*	12.2845	0.0376	49750,
	6.3453	342	362	(K)TEDPDLPAFYFDPLINPISHR(H)		100.7038	PLGS Databank Search	14927	Pass One Match	14	b2b2°b3b3°b6b20y5y6°y9y13y15y18y19y21	6.6544	0.0258	49750,
	4.2524	856	880	(R)LNQSQREELGLIEQAYDNPHEALSR(I)		96.395	PLGS Databank Search	9499	Pass Two Match	4	y9*y11y15°y25	16.0551	0.0392	49750,
	4.2211	999	1012	(R)LIVDHNIADYMTAK(N)		78.9166	PLGS Databank Search	2493	Pass Two Match	4	y5y5°y9*y11*	12.547	0.0255	49750,
	5.3298	1021	1032	(K)DMNHTNSYGIIR(G)		35.9133	PLGS Databank Search	5095	Pass Two Match	5	b4*b12y4y10°y12	17.3676	0.0412	49750,
	5.2738	1113	1131	(R)YLTEHPDPNNENIVGYNNK(K)		41.6338	PLGS Databank Search	7234	Pass One Match	4	b11b14y5y19	6.3186	0.0215	49750,
	4.4282	1276	1290	(R)EAVVNTQELLDLLVK(C)		65.9371	PLGS Databank Search	34901	Pass Two Match	4	b3b5°b7*y10°	14.3646	0.0263	49750,
	5.0079	1464	1471	(K)LWNLNNYR(T)		40.7808	PLGS Databank Search	13103	Pass One Match	6	b4*b5b7*y4y6y8	7.4998	0.0502	49750,
	4.797	1637	1649	(K)WNVSRPSLLADSK(D)		25.7762	PLGS Databank Search	2311	Pass Two Match	5	b6°b10y5°y10y13	12.0085	0.0361	49750,
	4.3304	1821	1831	(K)IIHTSVWAGQK(R)		25.331	PLGS Databank Search	5489	Pass Two Match	5	b7y4*y10*y11y11*	20.7903	0.0425	49750,
	5.3785	2171	2198	(K)EMEPLGWIHTQPNESPQLSPQDVTTHAK(I)		68.1482	PLGS Databank Search	23003	Pass One Match	5	b2°b5°y5y25y28	6.7347	0.0386	49750,
	5.7272	268	278	(K)ALNMAIPGGPK(F)		47.2094	PLGS Databank Search	3964	Pass One Match	4	y4y5y6y11	4.2131	0.0169	49750,
	serine threonine protein kinase PLK1 Homo sapiens		68211
	Score	Start	End	Sequence	Modifications	Retention Time (min)	Query Tool	Intensity	Peptide Type	Products	BY Matches	Products RMS Mass Error (ppm)	Products RMS RT Error (min)	Protein ID
	5.4057	421	441	(K)YGLGYQLCDNSVGVLFNDSTR(L)	Methyl CDEHKNRQ (8), Tri-deuterated Me (9)	77.7462	PLGS Databank Search	1725	Variable Modification	4	b6y3°y7°y20	6.1915	0.0502	48458,
	5.5293	285	313	(K)MLQTDPTARPTINELLNDEFFTSGYIPAR(L)		98.6506	PLGS Databank Search	5170	Pass One Match	5	b26y3y12y13y29	10.2516	0.0295	48458,
	5.5704	20	38	(K)AGVPGVAAPGAPAAAPPAK(E)		40.8227	PLGS Databank Search	8733	Pass One Match	8	b4b5b7b8y3y4y11y19	8.6122	0.0421	48458,
	eukaryotic translation initiation factor 4 gamma 1 isoform 1 Homo sapiens		175479
	Score	Start	End	Sequence	Modifications	Retention Time (min)	Query Tool	Intensity	Peptide Type	Products	BY Matches	Products RMS Mass Error (ppm)	Products RMS RT Error (min)	Protein ID
	5.3393	536	577	(K)EANPAVPEVENQPPAGSNPGPESEGSGVPPRPEEADETWDSK(E)	Tri-deuterated Me (34), Tri-deuterated Me (36), Tri-deuterated Me (40)	80.1469	PLGS Databank Search	1928	Variable Modification	8	b2°b12y2y8°y14°y24y30°y32	9.4445	0.047	62345,
	4.6302	111	174	(R)STYVVPTQQYPVQPGAPGFYPGASPTEFGTYAGAYYPAQGVQQFPTGVAPAPVLMNQPPQIAPK(R)		102.6521	PLGS Databank Search	19731	Pass One Match	9	b7b9*b10b10*b11°b35y2y7y64	13.7974	0.0503	62345,
	4.7087	783	794	(K)QVTQLAIDTEER(L)		62.7924	PLGS Databank Search	3582	Pass Two Match	4	y3°y4°y9°y11*	13.5052	0.021	62345,
	5.1927	956	965	(R)MDQYFNQMEK(I)		42.9554	PLGS Databank Search	7433	Pass One Match	5	b10°y4y7y9y10	7.3202	0.0282	62345,
	6.3061	1044	1060	(R)GLPLVDDGGWNTVPISK(G)		78.5027	PLGS Databank Search	13506	Pass One Match	5	b13y4y12°y15y17	3.2085	0.0366	62345,
	4.1425	1124	1139	(R)FSALQQAVPTESTDNR(R)		79.6413	PLGS Databank Search	2103	Pass Two Match	4	b14*b16y4y11°	13.8824	0.0555	62345,
	3.992	56	65	(R)AQPPSSAASR(V)		27.8003	PLGS Databank Search	6972	Pass Two Match	4	b2*b6*b9y7	14.4925	0.0445	62345,
	zinc finger MYM type protein 2 isoform 1 Homo sapiens		154809
	Score	Start	End	Sequence	Modifications	Retention Time (min)	Query Tool	Intensity	Peptide Type	Products	BY Matches	Products RMS Mass Error (ppm)	Products RMS RT Error (min)	Protein ID
	4.7978	1206	1225	(K)QLGSHSPVALLNTLFYFNTK(Y)	Tri-deuterated Me (5), Tri-deuterated Me (12)	76.1317	PLGS Databank Search	0	Variable Modification	7	b2b3*b4°b7*b7°y16°y20	3.88	0.0382	10037,
	5.0214	604	638	(K)LYNFCNSSCVAKFQALSMQSSPNGQFVAPSDIQLK(C)	Tri-deuterated Me (3), Tri-deuterated Me (5)	59.5437	PLGS Databank Search	0	Variable Modification	5	b3b4*b19°y18*y19	8.7274	0.0291	10037,
	4.7534	1131	1159	(R)RPNGENYAPDSIYYLCLGIQEYLCGSNRK(D)	Tri-deuterated Me (3), Methyl CDEHKNRQ (29)	64.4397	PLGS Databank Search	0	Variable Modification	5	b4*b22*b27*y5*y9*	11.1834	0.0495	10037,
	5.4187	264	294	(R)MNVAGDVFQNGESATHHNPDSWISQSASFPR(N)		70.99	PLGS Databank Search	0	Pass One Match	6	b8b12°b16°y8y13*y23	9.9484	0.0312	10037,
	coatomer subunit beta Homo sapiens		107073
	Score	Start	End	Sequence	Modifications	Retention Time (min)	Query Tool	Intensity	Peptide Type	Products	BY Matches	Products RMS Mass Error (ppm)	Products RMS RT Error (min)	Protein ID
	5.4204	619	636	(K)VLSECSPLMNDIFNKECR(Q)	Oxidation M (9), Tri-deuterated Me (10)	56.1635	PLGS Databank Search	8686	Variable Modification	7	b5°b18y4y5*y7y8°y18	8.0915	0.0404	7080,
	5.108	514	535	(K)LVTEMGTYATQSALSSSRPTKK(E)	Methyl CDEHKNRQ (4)	27.9838	PLGS Databank Search	54371	Variable Modification	6	b14°b15*b18*y17*y21°y22	12.3243	0.0418	7080,
	5.4446	129	141	(K)EAELLEPLMPAIR(A)		84.0991	PLGS Databank Search	6185	Pass Two Match	7	b2°b3b3°b6°y2y7y13	6.8194	0.0521	7080,
	5.6088	328	337	(R)VLSTPDLEVR(K)		48.3738	PLGS Databank Search	12753	Pass One Match	7	b6b7y4y5°y6y7y8	9.4879	0.0237	7080,
	5.1788	482	494	(R)SLGEIPIVESEIK(K)		70.5329	PLGS Databank Search	4834	Pass Two Match	3	b5°y3°y8	10.5637	0.0258	7080,
	5.5439	108	117	(K)DLQHPNEFIR(G)		41.7575	PLGS Databank Search	11997	Pass One Match	5	b6b7y5*y6y8*	10.7018	0.0326	7080,
	T complex protein 1 subunit theta isoform 2 Homo sapiens		57608
	Score	Start	End	Sequence	Modifications	Retention Time (min)	Query Tool	Intensity	Peptide Type	Products	BY Matches	Products RMS Mass Error (ppm)	Products RMS RT Error (min)	Protein ID
	4.9162	236	251	(K)GTVLIKTAEELMNFSK(G)	Tri-deuterated Me (6), Methyl CDEHKNRQ (9)	34.5925	PLGS Databank Search	24510	Variable Modification	6	b4y3y5°y8°y11y16	8.9604	0.0346	15996,
	5.0121	1	18	(-)MHFSGLEEAVYRNIQACK(E)	Tri-deuterated Me (2), Tri-deuterated Me (15)	86.5225	PLGS Databank Search	2776	Variable Modification	6	b9°b14*b15*b16°y16°y18*	11.9339	0.0663	15996,
	4.314	242	262	(K)TAEELMNFSKGEENLMDAQVK(A)	Tri-deuterated Me (12)	77.1805	PLGS Databank Search	11144	Variable Modification	5	b16y8*y13°y15*y21	12.3739	0.0468	15996,
	4.9374	263	277	(K)AIADTGANVVVTGGK(V)	Methyl CDEHKNRQ (15)	91.4582	PLGS Databank Search	6097	Variable Modification	7	b5°b8°b11*y8*y10y12y15	13.4119	0.0602	15996,
	4.0948	36	43	(K)MVINHLEK(L)		36.8248	PLGS Databank Search	4103	Pass Two Match	4	b3b4*y7y8	14.4245	0.0373	15996,
	5.3177	44	55	(K)LFVTNDAATILR(E)		67.9434	PLGS Databank Search	13419	Pass One Match	3	y4y9y11°	4.0237	0.0406	15996,
	0	47	55	(V)TNDAATILR(E)		67.8994	PLGS Databank Search	5890	In Source Fragment	2	y4y9	3.0137	0.0829	15996,
	5.2387	422	431	(K)FAEAFEAIPR(A)		58.5057	PLGS Databank Search	17224	Pass One Match	3	b3y3y7	2.9708	0.0416	15996,
	4.1106	448	457	(K)LYAVHQEGNK(N)		31.5525	PLGS Databank Search	5823	Pass Two Match	3	b8*y6y8°	13.2238	0.0287	15996,
	3.7151	491	501	(K)LATNAAVTVLR(V)		58.3056	PLGS Databank Search	8001	Pass Two Match	4	b3°b5°y9*y11	12.495	0.0484	15996,
	3.9202	19	25	(K)ELAQTTR(T)		36.3424	PLGS Databank Search	5562	Pass Two Match	4	b5°y5*y6°y7	17.6466	0.041	15996,
	cytoskeleton associated protein 5 isoform a Homo sapiens		225350
	Score	Start	End	Sequence	Modifications	Retention Time (min)	Query Tool	Intensity	Peptide Type	Products	BY Matches	Products RMS Mass Error (ppm)	Products RMS RT Error (min)	Protein ID
	4.3466	701	727	(K)EAMTAIAEACMLPWTAEQVVSMAFSQK(N)	Tri-deuterated Me (8)	73.4594	PLGS Databank Search	0	Variable Modification	6	b9°b18y5°y6*y20y27	11.3384	0.0378	1966,
	5.4216	976	988	(K)EWLEGEDLSEELK(K)	Tri-deuterated Me (1)	43.2524	PLGS Databank Search	0	Variable Modification	6	b4°y7y9°y10y12y13	7.1916	0.0337	1966,
	5.5443	132	139	(K)GLDNKNPK(I)	Methyl CDEHKNRQ (6)	33.2543	PLGS Databank Search	0	Variable Modification	5	b5*b6y2y5*y6*	7.8456	0.0231	1966,
	4.4068	1011	1035	(R)STPTDLILCVPHLYSCLEDRNGDVR(K)	Methyl CDEHKNRQ (5)	81.4368	PLGS Databank Search	0	Variable Modification	5	b2b6°b22°y13*y15*	9.4168	0.0408	1966,
	4.1589	1483	1509	(R)EFQLDLDEIENDNGTVRCEMPELVQHK(L)	Methyl CDEHKNRQ (12), Methyl CDEHKNRQ (18)	87.7825	PLGS Databank Search	0	Variable Modification	5	b5°y10y10°y11*y17°	12.6973	0.0417	1966,
	3.9517	728	744	(K)NPKNQSETLNWLSNAIK(E)		79.124	PLGS Databank Search	0	Missed Cleavage	3	b3*y5°y10°	7.8325	0.0503	1966,
	4.3664	792	822	(R)MFFEDEKPALLSQIDAEFEKMQGQSPPAPTR(G)		106.3788	PLGS Databank Search	0	Missed Cleavage	4	b12b15°y9*y31	12.9543	0.0446	1966,
	5.2388	941	954	(K)NLGIPIITVLGDSK(N)		92.6985	PLGS Databank Search	0	Pass One Match	4	b2b3b4y10	1.5615	0.045	1966,
	5.3327	1510	1523	(K)LDDIFEPVLIPEPK(I)		89.471	PLGS Databank Search	0	Pass One Match	6	b3b6y3°y4y8y14	3.7176	0.0308	1966,
	4.6416	447	456	(K)HINDSAPEVR(D)		29.291	PLGS Databank Search	0	Pass Two Match	6	b4*b5°b7*y8y9y10*	10.3548	0.0364	1966,
