# Supplementary material for: Alpha-centractin is a novel substrate of SETD3 methyltransferase in vitro
Source: PeerJ. 2025 Oct 20;13:e20195. doi: 10.7717/peerj.20195 (PMC12548662; doi:10.7717/peerj.20195)
Supplement: Supplemental Information 8 — OK column indicates whether the protein or peptide match has been determined as good (2), possible (1) or poor (0). [file peerj-13-20195-s008.ods]

## Sheet: HEK293T_Control
	Proteins identified in an eluate of streptavidin magnetic beads incubated with control lysates of HEK293T cells.
	Cells were transfected with an empty plasmid (control). The proteins were subjected to on-bead tryptic digestion and the resulting peptides were submitted to MS/MS analysis.
	Identification was performed with the use of the ProteinLynx Global Server 2.4 software (Waters).
	OK column indicates whether the protein or peptide match has been determined as good (2), possible (1) or poor (0).
	OK	Accession	Entry	Description	mW (Da)	pI (pH)	PLGS Score	Peptides	Theoretical Peptides	Coverage (%)	Precursor RMS Mass Error (ppm)	Products	Digest Peptides	Modified Peptides	Products RMS Mass Error (ppm)	Products RMS RT Error (min)	Amount (fmol)	Amount (ngrams)	Protein ID
	2	NP_001280141.1	NP_001280141.1	tubulin beta chain isoform a Homo sapiens	51985	4.6436	2807.739	12	32	44.181	7.9974	135	12	0	9.4168	0.021788223	0	0	18113
	2	NP_942131.1	NP_942131.1	acetyl CoA carboxylase 1 isoform 1 Homo sapiens	269824	6.0584	1879.163	77	182	47.5451	7.4562	776	76	0	9.0815	0.023505908	0	0	62900
	2	NP_006073.2	NP_006073.2	tubulin alpha 1B chain Homo sapiens	50119	4.7622	562.5556	9	34	38.3592	11.1306	55	9	0	10.1045	0.02722275	0	0	49413
	2	NP_000911.2	NP_000911.2	pyruvate carboxylase mitochondrial precursor Homo sapiens	129551	6.3697	496.5413	21	89	33.4465	6.3221	119	21	0	8.8871	0.023955463	0	0	846
	2	NP_001393.1	NP_001393.1	elongation factor 1 alpha 1 Homo sapiens	50109	9.3417	469.6815	6	32	21.8615	7.3991	40	6	0	7.8114	0.025183441	0	0	45116
	2	NP_006112.3	NP_006112.3	keratin type II cytoskeletal 1 Homo sapiens	65998	8.2661	465.1256	9	45	16.4596	4.0906	64	9	0	7.4022	0.023185385	0	0	49450
	0	NP_000273.2	NP_000273.2	propionyl CoA carboxylase alpha chain mitochondrial isoform a precursor Homo sapiens	80008	7.2524	52.863	3	58	6.044	4.189	14	3	0	9.4729	0.02226278	0	0	259

## Sheet: HEK293T_PBS
	Proteins identified in an eluate of streptavidin magnetic beads incubated with HEK293T cell lysates expressing SETD3-TurboID construct.
	Protein biotinylation was initiated by the addition of PBS (control).
	Cells were transfected with a plasmid encoding the SETD3-TurboID fusion protein. The proteins were subjected to on-bead tryptic digestion and the resulting peptides were submitted to MS/MS analysis.
	Identification was performed with the use of the ProteinLynx Global Server 2.4 software (Waters).
	OK column indicates whether the protein or peptide match has been determined as good (2), possible (1) or poor (0).
	OK	Accession	Entry	Description	mW (Da)	pI (pH)	PLGS Score	Peptides	Theoretical Peptides	Coverage (%)	Precursor RMS Mass Error (ppm)	Products	Digest Peptides	Modified Peptides	Products RMS Mass Error (ppm)	Products RMS RT Error (min)	Amount (fmol)	Amount (ngrams)	Protein ID
	2	NP_821133.1	NP_821133.1	tubulin beta chain isoform b Homo sapiens	49638	4.5903	7261.962	19	30	52.9279	5.9588	270	17	0	8.514	0.027448326	0	0	61622
	2	NP_115609.2	NP_115609.2	actin histidine N methyltransferase isoform a Homo sapiens	67215	5.6071	3846.962	30	48	53.367	5.198	282	26	0	8.2696	0.0271576	0	0	57166
	2	NP_006073.2	NP_006073.2	tubulin alpha 1B chain Homo sapiens	50119	4.7622	2904.174	21	34	64.745	5.5136	223	19	0	8.4784	0.0335035	0	0	49413
	2	NP_001393.1	NP_001393.1	elongation factor 1 alpha 1 Homo sapiens	50109	9.3417	1972.474	15	32	55.6277	5.4654	151	14	2	8.5752	0.027529065	0	0	45116
	2	NP_001407.1	NP_001407.1	eukaryotic initiation factor 4A I isoform 1 Homo sapiens	46124	5.1535	537.5754	9	46	31.5271	3.9399	59	9	1	7.3887	0.021809403	0	0	45127
	2	NP_001243650.1	NP_001243650.1	T complex protein 1 subunit delta isoform b Homo sapiens	54685	7.7792	467.0256	11	40	31.6306	6.3814	57	11	0	8.9473	0.026947044	0	0	13128
	2	NP_004631.1	NP_004631.1	spliceosome RNA helicase DDX39B Homo sapiens	48960	5.3124	463.8805	7	37	28.972	6.4796	37	7	0	9.8751	0.027743574	0	0	48101
	2	NP_942131.1	NP_942131.1	acetyl CoA carboxylase 1 isoform 1 Homo sapiens	269824	6.0584	413.1818	47	182	36.8023	6.133	271	47	0	9.8105	0.027051508	0	0	62900
	2	XP_011539528.1	XP_011539528.1	D 3 phosphoglycerate dehydrogenase isoform X1 Homo sapiens	64653	6.4451	382.8777	13	40	44.1516	4.8267	56	13	0	8.6061	0.02454342	0	0	81818
	2	NP_006112.3	NP_006112.3	keratin type II cytoskeletal 1 Homo sapiens	65998	8.2661	330.6677	11	45	18.7888	4.0928	76	11	1	9.0275	0.028408315	0	0	49450
	2	NP_110379.2	NP_110379.2	T complex protein 1 subunit alpha isoform a Homo sapiens	60305	5.7127	315.5198	9	46	23.3813	5.3662	40	9	0	10.4433	0.021928292	0	0	56636
	2	NP_001258898.1	NP_001258898.1	heat shock protein HSP 90 beta isoform a Homo sapiens	83212	4.7726	260.002	15	67	31.2155	8.4148	72	15	0	9.8933	0.026281353	0	0	14452
	2	NP_001092090.1	NP_001092090.1	poly rC binding protein 2 isoform c Homo sapiens	34894	8.0054	190.7566	6	23	25.6798	4.8314	35	6	1	7.7064	0.03343908	0	0	4492
	2	NP_001185771.1	NP_001185771.1	T complex protein 1 subunit beta isoform 2 Homo sapiens	52684	5.9843	166.6643	8	43	28.2787	4.787	39	8	0	7.7375	0.023007082	0	0	10641
	2	NP_000911.2	NP_000911.2	pyruvate carboxylase mitochondrial precursor Homo sapiens	129551	6.3697	151.0143	13	89	19.7793	5.2704	54	13	1	10.9963	0.02891805	0	0	846
	2	NP_000217.2	NP_000217.2	keratin type I cytoskeletal 9 Homo sapiens	62026	4.9574	148.254	7	40	20.7063	7.2895	42	7	0	9.2456	0.019994974	0	0	205
	2	NP_001243064.1	NP_001243064.1	exportin 2 isoform 2 Homo sapiens	103813	5.686	144.9779	20	66	36.5027	7.1461	99	20	4	11.7637	0.035513185	0	0	12827
	2	NP_001186883.1	NP_001186883.1	actin cytoplasmic 2 Homo sapiens	41765	5.1594	139.7159	8	34	35.7333	13.273	32	8	1	10.7566	0.027823227	0	0	11039
	2	NP_001001.2	NP_001001.2	40S ribosomal protein S6 Homo sapiens	28663	11.2896	113.3534	4	20	16.0643	5.379	15	4	0	10.3118	0.026132599	0	0	932
	2	XP_005261192.1	XP_005261192.1	ATP dependent 6 phosphofructokinase liver type isoform X3 Homo sapiens	87620	7.7499	72.599	9	53	21.7933	7.3194	38	9	0	10.7342	0.026966084	0	0	66145
	2	NP_001001937.1	NP_001001937.1	ATP synthase subunit alpha mitochondrial isoform a precursor Homo sapiens	59713	9.4308	69.1959	5	46	13.3816	4.5169	19	5	0	8.496	0.027174143	0	0	1086
	2	NP_001008800.1	NP_001008800.1	T complex protein 1 subunit gamma isoform c Homo sapiens	56395	6.0544	67.1462	6	45	20.3156	5.1701	35	6	1	8.2754	0.04202376	0	0	1956
	1	NP_001231867.1	NP_001231867.1	thioredoxin isoform 2 Homo sapiens	9445	5.6907	61.866	2	8	25.8824	4.375	9	2	0	8.226	0.03297	0	0	12453
	1	NP_005727.1	NP_005727.1	alpha centractin Homo sapiens	42586	6.1838	41.6591	2	31	10.1064	5.0602	12	2	0	10.482	0.023506893	0	0	49106
	2	NP_004095.4	NP_004095.4	fatty acid synthase Homo sapiens	273251	5.9835	40.157	14	178	13.6997	7.5274	59	14	0	10.2204	0.028909137	0	0	47606
	1	NP_001013757.1	NP_001013757.1	forkhead box protein B2 Homo sapiens	45551	9.782	27.1495	3	14	16.8981	15.5248	14	3	0	13.8213	0.026474249	0	0	2334
	1	NP_001316603.1	NP_001316603.1	cullin associated NEDD8 dissociated protein 1 isoform 2 Homo sapiens	133529	5.3683	26.7341	13	96	21.476	4.7162	42	13	1	10.2477	0.033507407	0	0	24150
	1	NP_001003699.1	NP_001003699.1	ras responsive element binding protein 1 isoform 1 Homo sapiens	187432	6.6861	19.2324	7	126	9.2997	9.3369	25	7	1	12.4783	0.03870479	0	0	1240
	1	XP_005248288.1	XP_005248288.1	solute carrier family 12 member 7 isoform X1 Homo sapiens	119627	6.1886	18.0216	3	67	5.6985	3.3105	15	3	1	13.5318	0.042357918	0	0	64373
	1	NP_003391.1	NP_003391.1	exportin 1 Homo sapiens	123306	5.6446	15.2498	7	87	12.9785	5.1418	27	7	2	11.6241	0.026046904	0	0	46957

## Sheet: HEK293T_Biotin
	Proteins identified in an eluate of streptavidin magnetic beads incubated with HEK293T cell lysates expressing SETD3-TurboID construct.
	Protein biotinylation was initiated by the addition of biotin.
	Cells were transfected with a plasmid encoding the SETD3-TurboID fusion protein. The proteins were subjected to on-bead tryptic digestion and the resulting peptides were submitted to MS/MS analysis.
	Identification was performed with the use of the ProteinLynx Global Server 2.4 software (Waters).
	OK column indicates whether the protein or peptide match has been determined as good (2), possible (1) or poor (0).
	OK	Accession	Entry	Description	mW (Da)	pI (pH)	PLGS Score	Peptides	Theoretical Peptides	Coverage (%)	Precursor RMS Mass Error (ppm)	Products	Digest Peptides	Modified Peptides	Products RMS Mass Error (ppm)	Products RMS RT Error (min)	Amount (fmol)	Amount (ngrams)	Protein ID
	2	NP_115609.2	NP_115609.2	actin histidine N methyltransferase isoform a Homo sapiens	67215	5.6071	4216.197	31	48	52.6936	6.9153	328	28	1	8.5068	0.025318366	0	0	57166
	2	NP_821133.1	NP_821133.1	tubulin beta chain isoform b Homo sapiens	49638	4.5903	3467.065	15	30	50.4505	6.1415	184	14	0	9.5058	0.023589337	0	0	61622
	2	NP_006073.2	NP_006073.2	tubulin alpha 1B chain Homo sapiens	50119	4.7622	1496.51	15	34	43.459	5.2758	164	14	1	8.5665	0.026440164	0	0	49413
	2	NP_001393.1	NP_001393.1	elongation factor 1 alpha 1 Homo sapiens	50109	9.3417	930.0513	8	32	34.8485	5.5165	83	8	1	8.4685	0.023671605	0	0	45116
	2	NP_001243650.1	NP_001243650.1	T complex protein 1 subunit delta isoform b Homo sapiens	54685	7.7792	285.8858	7	40	20.6287	7.609	28	7	0	12.0652	0.021200793	0	0	13128
	2	NP_006421.2	NP_006421.2	T complex protein 1 subunit delta isoform a Homo sapiens	57887	7.7825	285.3411	7	42	19.4805	11.5736	26	7	0	10.0597	0.02359854	0	0	49736
	2	NP_006187.2	NP_006187.2	poly rC binding protein 1 Homo sapiens	37473	6.7136	52.8816	3	24	12.3596	4.4485	11	3	0	10.0434	0.03304116	0	0	49514
	2	NP_001258978.1	NP_001258978.1	heat shock protein 75 kDa mitochondrial isoform 2 Homo sapiens	74220	7.8386	44.9816	4	61	14.9002	7.4868	17	4	0	9.9919	0.027488014	0	0	14488
	1	RANDOM126644	RANDOM126644	Random Sequence 126644	35683	5.5305	37.9737	2	24	14.5511	4.407	14	2	0	10.7535	0.027560554	0	0	256828
	1	RANDOM66854	RANDOM66854	Random Sequence 66854	204980	6.4585	14.3548	3	132	3.3405	4.0028	12	3	0	13.7821	0.02369154	0	0	197038
	1	RANDOM92332	RANDOM92332	Random Sequence 92332	247522	7.636	13.3632	6	189	6.7789	11.0715	25	6	0	14.6444	0.018711165	0	0	222516
