# Supplementary material for: Alpha-centractin is a novel substrate of SETD3 methyltransferase in vitro
Source: PeerJ. 2025 Oct 20;13:e20195. doi: 10.7717/peerj.20195 (PMC12548662; doi:10.7717/peerj.20195)
Supplement: Supplemental Information 9 [file peerj-13-20195-s009.ods]

## Sheet: Experiment_1_S-methyl-H3-SAM
Fig. MS/MS. Q-TOF Analysis of Non-Modified and Hydrogen(H3)-Methylated Alpha-Centractin Peptides in the Presence of Wild-Type and R253A SETD3
+ SETD3
Protein	OK	Accession	Entry	Description	mW (Da)	pI (pH)	PLGS Score	Peptides	Theoretical Peptides	Coverage (%)	Precursor RMS Mass Error (ppm)	Products	Digest Peptides	Modified Peptides	Products RMS Mass Error (ppm)	Products RMS RT Error (min)	Amount (fmol)	Amount (ngrams)	Protein ID
	2	NP_005727.1	NP_005727.1	alpha centractin Homo sapiens	42586	6.1838	3616.095	16	31	40.1596	6.7713	227	14	2	6.023	0.021005359	0	0	49106
Identified Peptides		NP_005727.1	alpha centractin Homo sapiens
	OK	Precursor MH+ (Da)	z	Peptide MH+ (Da)	MH+ Error (Da)	MH+ Error (ppm)	Score	Start	End	Sequence	Modifications	Retention Time (min)	Query Tool	Intensity	Peptide Type	Products	BY Matches	Products RMS Mass Error (ppm)	Products RMS RT Error (min)	Protein ID
	2	2534.3015	2.97	2534.2886	0.0131	5.1529	7.9097	97	118	(K)DQLQTFSEEHPVLLTEAPLNPR(K)		62.812	PLGS Databank Search	569028	Pass One Match	54	b2b2*b2°b3b3*b4b4*b4°b5b5°b8°b9b12b13b13°b14b14°b15b16b17b17°b22y2y3y3*y4y5y5*y6y7y8y9y10y11y12y12°y13y13°y14y15y15°y16y16°y17y17*y18y18°y19y19°y20y20°y21y21°y22	3.8269	0.0122	49106,
	2	1073.5486	2.45	1073.5448	0.0038	3.5125	7.8925	73	81	(R)YPMEHGIVK(D)		34.2545	PLGS Databank Search	197242	Pass One Match	16	b2b4b5b6b7b8b9y2y3y4y5y6y6°y7y8y9	3.9761	0.0166	49106,
	2	1087.565	2.38	1087.5604	0.0046	4.2028	7.8148	73	81	(R)YPMEHGIVK(D)	Methyl CDEHKNRQ (5)	34.6762	PLGS Databank Search	303035	Variable Modification	13	b2b5b6b7b8y2y4y5y6y6°y7y8y9	5.2989	0.0189	49106,
	2	1683.9393	2.26	1683.9316	0.0077	4.5743	7.6376	293	308	(R)TLFSNIVLSGGSTLFK(G)		78.7642	PLGS Databank Search	143352	Pass One Match	31	b2b3b4b5b5°b6b6°b7b7°b8b8°b9b9*b9°b14b16°y1y2y3y4y6y7y9y9°y11y12y13y14y14*y16y16*	6.9018	0.0157	49106,
	2	1003.5241	1.97	1003.5207	0.0034	3.366	7.4813	23	32	(K)AGFAGDQIPK(Y)		37.3795	PLGS Databank Search	18077.33008	Pass One Match	19	b2b3b4b6b6°b7b8b8*y1y2y3y4y5y6y6*y7y8y9y10	3.4989	0.0388	49106,
	2	1866.9299	2.03	1866.9232	0.0067	3.5785	7.3942	239	255	(K)AQYYLPDGSTIEIGPSR(F)		61.9017	PLGS Databank Search	141118	Pass One Match	24	b2b2*b3b4b4*b5b5*b9b11b11°b13b17y1y3y4y6y7y8°y11y12y13y14y15y17	5.3551	0.0278	49106,
	2	658.4253	1.8	658.4246	7.0E-4	1.0082	7.3032	67	72	(R)GLLSIR(Y)		45.5758	PLGS Databank Search	165442	Pass One Match	11	b2b3b4b4°b6y1y2y3y4y4°y6	2.0505	0.0167	49106,
	2	965.3824	1.9	965.3782	0.0042	4.396	7.088	82	88	(K)DWNDMER(I)		36.8103	PLGS Databank Search	6027.793945	Pass One Match	11	b2b2°y2y3y4y5y5*y5°y6y6*y7	3.2074	0.0225	49106,
	2	1086.5647	1.95	1086.5619	0.0028	2.6154	7.0873	89	96	(R)IWQYVYSK(D)		47.1598	PLGS Databank Search	927.1450195	Pass One Match	9	b2b6*y2y3y4y5y6°y7y8	6.9492	0.0104	49106,
	2	1517.8079	2.02	1517.8032	0.0047	3.0774	6.7236	47	61	(R)VMAGALEGDIFIGPK(A)		64.3455	PLGS Databank Search	45405	Pass One Match	13	b3b4b6b8°y2y3y5y8y9°y10y11y13y15	5.3827	0.0168	49106,
	2	1533.8032	2.04	1533.7981	0.0051	3.3061	6.5033	47	61	(R)VMAGALEGDIFIGPK(A)	Oxidation M (2)	59.3104	PLGS Databank Search	21707	Variable Modification	10	b2b3y2y3y8y10y11y12y13y15	4.9137	0.0276	49106,
	2	1287.6914	2	1287.6943	-0.0029	-2.2755	6.1967	49	61	(M)AGALEGDIFIGPK(A)		56.7548	PLGS Databank Search	4613	Pass One Match	6	b8b8°b9°y2y3y13	11.6984	0.0133	49106,
	2	3157.6194	3.83	3157.5444	0.0749	23.7152	5.8132	153	182	(R)TTGVVLDSGDGVTHAVPIYEGFAMPHSIMR(I)		73.2195	PLGS Databank Search	451.4060974	Pass Two Match	5	b13y6°y8y11y30	17.9929	0.0316	49106,
	2	1220.6586	2	1220.6635	-0.0048	-3.9021	5.5713	309	319	(K)GFGDRLLSEVK(K)		52.742	PLGS Databank Search	40.76277161	Missed Cleavage	3	b3b7b9	15.9807	0.0203	49106,
	2	375.2349	1	375.235	-1.0E-4	-0.3842	0	70	72	(L)SIR(Y)		45.5783	PLGS Databank Search	11199	In Source Fragment	2	b2y3	2.2675	8.0E-4	49106,
	2	640.4133	2	640.4141	-8.0E-4	-1.2046	0	67	72	(R)GLLSIR(Y)		45.579	PLGS Databank Search	2636	Neutral Loss (H2O)	0		0	0	49106,
+ R253A
Protein	OK	Accession	Entry	Description	mW (Da)	pI (pH)	PLGS Score	Peptides	Theoretical Peptides	Coverage (%)	Precursor RMS Mass Error (ppm)	Products	Digest Peptides	Modified Peptides	Products RMS Mass Error (ppm)	Products RMS RT Error (min)	Amount (fmol)	Amount (ngrams)	Protein ID
	2	NP_005727.1	NP_005727.1	alpha centractin Homo sapiens	42586	6.1838	4958.731	18	31	39.6277	3.5332	244	14	2	6.2517	0.019430567	0	0	49106
Identified Peptides		NP_005727.1	alpha centractin Homo sapiens
	OK	Precursor MH+ (Da)	z	Peptide MH+ (Da)	MH+ Error (Da)	MH+ Error (ppm)	Score	Start	End	Sequence	Modifications	Retention Time (min)	Query Tool	Intensity	Peptide Type	Products	BY Matches	Products RMS Mass Error (ppm)	Products RMS RT Error (min)	Protein ID
	2	1073.5466	2.31	1073.5448	1.0E-4	0.1116	8.2709	73	81	(R)YPMEHGIVK(D)		34.5464	PLGS Databank Search	420832	Pass One Match	17	b2b4b5b6b7b8b9y2y3y4y5y6y6°y7y7°y8y9	3.2379	0.0235	49106,
	2	2534.3008	2.97	2534.2886	0.0123	4.8372	8.0306	97	118	(K)DQLQTFSEEHPVLLTEAPLNPR(K)		63.3913	PLGS Databank Search	632788	Pass One Match	54	b2b2*b2°b3b3*b3°b4b4*b5b5°b6°b7°b8°b10b12b13b14b15b15°b16b16°b17b22b22*y2y3y3*y4y5y5*y6y7y8y9y10y11y12y12°y13y13°y14y15y16y16°y17y17°y18y18°y19y19°y20y20°y21y22	4.0484	0.0105	49106,
	2	1003.5214	1.96	1003.5207	-8.0E-4	-0.7674	7.9829	23	32	(K)AGFAGDQIPK(Y)		37.7977	PLGS Databank Search	49051.42188	Pass One Match	19	b2b3b4b6b6°b7b7°b8y1y2y3y4y4*y5y6y7y8y9y10	4.2722	0.0145	49106,
	2	1683.9366	2.24	1683.9316	0.0011	0.6638	7.9795	293	308	(R)TLFSNIVLSGGSTLFK(G)		79.3077	PLGS Databank Search	104379	Pass One Match	31	b2b3b4b4°b5b5*b5°b6b6°b7b7*b7°b8b8*b9b10b10*b16y2y3y4y6y7y9y11y12y13y13°y14y14*y16	9.2123	0.0145	49106,
	2	1517.8087	2.05	1517.8032	0.0022	1.4634	7.5919	47	61	(R)VMAGALEGDIFIGPK(A)		64.3413	PLGS Databank Search	113208	Pass One Match	15	b2b3b5b6b7y2y3y4y5y6y7y8y12y13y15	4.1479	0.0176	49106,
	2	1866.9304	2.03	1866.9232	0.0023	1.2314	7.5463	239	255	(K)AQYYLPDGSTIEIGPSR(F)		62.5294	PLGS Databank Search	154211	Pass One Match	20	b2b2*b3b4b5b5*b7°b9*b12y2y3y4y6y8y10y12y13y14y15y17	6.3833	0.0319	49106,
	2	965.3798	1.89	965.3782	3.0E-4	0.3117	7.4719	82	88	(K)DWNDMER(I)		37.3173	PLGS Databank Search	24629.05078	Pass One Match	10	b2b2°b4y2y3y4y5y5*y6y7	2.5956	0.0438	49106,
	2	658.4241	1.76	658.4246	-0.0012	-1.7887	7.2022	67	72	(R)GLLSIR(Y)		46.0157	PLGS Databank Search	192140	Pass One Match	7	b3b4b4°y3y4y4°y6	2.0189	0.0135	49106,
	2	644.3714	1.9	644.3726	-0.0018	-2.8194	7.1686	183	188	(R)IDIAGR(D)		29.5761	PLGS Databank Search	19894	Pass One Match	5	b2y3y4y5y6	5.623	0.0105	49106,
	2	1086.5656	1.94	1086.5619	0.002	1.7961	7.0766	89	96	(R)IWQYVYSK(D)		47.7174	PLGS Databank Search	3657.291992	Pass One Match	10	b2y2y2°y3y4y5y6°y7y7*y8	11.6675	0.02	49106,
	2	1533.805	2.06	1533.7981	0.0036	2.3169	6.7543	47	61	(R)VMAGALEGDIFIGPK(A)	Oxidation M (2)	59.8687	PLGS Databank Search	23177	Variable Modification	10	b2b3b5y2y4y8y9y11y13y15	3.876	0.0147	49106,
	2	2662.3904	2.97	2662.3835	0.007	2.6277	6.1509	97	119	(K)DQLQTFSEEHPVLLTEAPLNPRK(N)		71.1553	PLGS Databank Search	74152	Pass Two Match	7	b3b23b23*y15*y15°y21°y23	6.6993	0.0067	49106,
	2	3157.509	2.91	3157.5444	-0.0354	-11.217	5.8835	153	182	(R)TTGVVLDSGDGVTHAVPIYEGFAMPHSIMR(I)		68.3438	PLGS Databank Search	966.4611816	Pass Two Match	8	b2b2°b5°b8b11y8°y12°y30	13.4066	0.0174	49106,
	2	2198.1343	2.82	2198.1238	0.0104	4.7112	5.8184	239	257	(K)AQYYLPDGSTIEIGPSRFR(A)	Methyl CDEHKNRQ (7), Methyl CDEHKNRQ (12)	61.3351	PLGS Databank Search	15409	Variable Modification	7	b7b8°b10°b11°y6°y7°y19	9.1946	0.027	49106,
	2	488.319	1.07	488.3191	1.0E-4	0.1654	0	69	72	(L)LSIR(Y)		46.0152	PLGS Databank Search	49661	In Source Fragment	7	b2b3°y1y2y3y4y4°	3.0088	0.009	49106,
	2	375.2336	1	375.235	-0.0011	-3.0302	0	70	72	(L)SIR(Y)		46.0192	PLGS Databank Search	11814	In Source Fragment	1	y3	4.3627	0.0103	49106,
	2	910.4811	2.11	910.4815	-0.0016	-1.756	0	74	81	(Y)PMEHGIVK(D)		34.5382	PLGS Databank Search	3553	In Source Fragment	15	b2b3b4b5b5°b7b7°y3y4y5y6y6°y7y7°y8	3.6016	0.0168	49106,
	2	640.4127	2	640.4141	-0.002	-3.0915	0	67	72	(R)GLLSIR(Y)		46.0228	PLGS Databank Search	3321	Neutral Loss (H2O)	1	b2	6.026	0.0368	49106,

## Sheet: Experiment_2_S-methyl-D3-SAM
Fig. MS/MS. Q-TOF Analysis of Non-Modified and Deuterium(D3)-Methylated Alpha-Centractin Peptides in the Presence of Wild-Type and R253A SETD3
+ SETD3
Protein	OK	Accession	Entry	Description	mW (Da)	pI (pH)	PLGS Score	Peptides	Theoretical Peptides	Coverage (%)	Precursor RMS Mass Error (ppm)	Products	Digest Peptides	Modified Peptides	Products RMS Mass Error (ppm)	Products RMS RT Error (min)	Amount (fmol)	Amount (ngrams)	Protein ID
	2	NP_005727.1	NP_005727.1	alpha centractin Homo sapiens	42586	6.1838	4188.667	18	31	37.766	3.6351	208	14	2	5.8696	0.019826598	0	0	49106
Identified Peptides		NP_005727.1	alpha centractin Homo sapiens
	OK	Precursor MH+ (Da)	z	Peptide MH+ (Da)	MH+ Error (Da)	MH+ Error (ppm)	Score	Start	End	Sequence	Modifications	Retention Time (min)	Query Tool	Intensity	Peptide Type	Products	BY Matches	Products RMS Mass Error (ppm)	Products RMS RT Error (min)	Protein ID
	2	1073.5452	2.44	1073.5448	4.0E-4	0.3454	8.3162	73	81	(R)YPMEHGIVK(D)		34.2556	PLGS Databank Search	198536	Pass One Match	14	b2b4b5b6b7y2y3y4y5y6y6°y7y8y9	2.486	0.0099	49106,
	2	1090.5804	2.37	1090.5793	0.0012	1.0736	8.0851	73	81	(R)YPMEHGIVK(D)	Tri-deuterated Me (5)	34.6245	PLGS Databank Search	305543	Variable Modification	11	b2b5b6b7y4y5y6y6°y7y8y9	2.7306	0.0151	49106,
	2	2534.296	2.94	2534.2886	0.0075	2.9432	8.0158	97	118	(K)DQLQTFSEEHPVLLTEAPLNPR(K)		63.3787	PLGS Databank Search	521210	Pass One Match	51	b2b2*b2°b3b3*b3°b4b4*b5b5°b6°b10b12b13b13°b14*b15b15*b16*b17b22y2y3y3*y4y5y5*y6y7y8y9y10y11y12y12°y13y13°y14y15y16y17y17°y18y18°y19y19*y20y20°y21y21°y22	4.348	0.0095	49106,
	2	1683.9388	2.23	1683.9316	0.0073	4.3368	7.6341	293	308	(R)TLFSNIVLSGGSTLFK(G)		79.164	PLGS Databank Search	121273	Pass One Match	27	b2b3b4b4°b5b5°b6b6*b6°b7b7°b8b8*b9b16y1y2y3y4y6y7y9y11y12y13y14y16	6.4675	0.0177	49106,
	2	1517.8054	2.06	1517.8032	0.0022	1.4303	7.4731	47	61	(R)VMAGALEGDIFIGPK(A)		64.8301	PLGS Databank Search	30208	Pass One Match	17	b2b3b4b5b6y1y2y3y5y6y7y8y10y12y13y14y15	5.3549	0.0182	49106,
	2	1003.5237	1.96	1003.5207	0.003	2.9674	7.3463	23	32	(K)AGFAGDQIPK(Y)		37.655	PLGS Databank Search	858921	Pass One Match	17	b2b3b4b6b7b7°b8b8*b8°y2y4y4*y5y7y8y8*y10	4.9343	0.0439	49106,
	2	658.4257	1.75	658.4246	0.0011	1.6157	7.2332	67	72	(R)GLLSIR(Y)		45.9181	PLGS Databank Search	197725	Pass One Match	10	b2b3b4b4°b5°b6y3y4y4°y6	6.7695	0.0102	49106,
	2	800.427	1.96	800.4261	9.0E-4	1.1342	7.0632	330	336	(R)ISAPQER(L)		22.8964	PLGS Databank Search	12031	Pass One Match	7	b2°y1y4y4*y5y6y7	6.3795	0.0058	49106,
	2	1866.9305	2.03	1866.9232	0.0074	3.9535	6.8669	239	255	(K)AQYYLPDGSTIEIGPSR(F)		62.5172	PLGS Databank Search	101271	Pass One Match	9	b3*b4b4*b5b13y1y4y14y15	3.4959	0.0273	49106,
	2	1287.6934	2	1287.6943	-0.001	-0.8	6.312	49	61	(M)AGALEGDIFIGPK(A)		57.1598	PLGS Databank Search	4388	Pass One Match	5	b3b8y2y9y13	6.4635	0.0114	49106,
	2	1086.5632	1.84	1086.5619	0.0013	1.2349	6.2721	89	96	(R)IWQYVYSK(D)		47.351	PLGS Databank Search	5468	Pass One Match	5	b5y3°y5y7y8	11.1329	0.0171	49106,
	2	1533.8062	2	1533.7981	0.008	5.1968	6.1334	47	61	(R)VMAGALEGDIFIGPK(A)	Oxidation M (2)	60.0535	PLGS Databank Search	5931	Variable Modification	4	y9y10y12y13	6.0347	0.0189	49106,
	2	1220.6575	2	1220.6635	-0.0059	-4.8033	5.7711	309	319	(K)GFGDRLLSEVK(K)		53.2194	PLGS Databank Search	2403	Missed Cleavage	3	b9b10y5°	8.9218	0.0203	49106,
	2	2217.115	2.79	2217.14	-0.0247	-11.1193	5.2533	2	22	(M)ESYDVIANQPVVIDNGSGVIK(A)		67.8102	PLGS Databank Search	2735	Pass Two Match	4	b14°b16*y1y9°	5.6608	0.0307	49106,
	2	488.3194	1.05	488.3191	3.0E-4	0.5977	0	69	72	(L)LSIR(Y)		45.9215	PLGS Databank Search	50472	In Source Fragment	4	b3°y3y4y4°	9.3865	0.0081	49106,
	2	375.2345	1	375.235	-5.0E-4	-1.4502	0	70	72	(L)SIR(Y)		45.9181	PLGS Databank Search	12509	In Source Fragment	7	b2b2°b3b3°y1y2y3	12.6427	0.0153	49106,
	2	927.5162	2	927.516	2.0E-4	0.2155	0	74	81	(Y)PMEHGIVK(D)	Tri-deuterated Me (4)	34.6167	PLGS Databank Search	1867	In Source Fragment	13	b1b2b3b4b5°b7y2y4y5y6y6°y7y8	5.0904	0.025	49106,
	2	640.4137	2	640.4141	-4.0E-4	-0.58	0	67	72	(R)GLLSIR(Y)		45.9169	PLGS Databank Search	2367	Neutral Loss (H2O)	0		0	0	49106,
+ R253A
Protein	OK	Accession	Entry	Description	mW (Da)	pI (pH)	PLGS Score	Peptides	Theoretical Peptides	Coverage (%)	Precursor RMS Mass Error (ppm)	Products	Digest Peptides	Modified Peptides	Products RMS Mass Error (ppm)	Products RMS RT Error (min)	Amount (fmol)	Amount (ngrams)	Protein ID
	2	NP_005727.1	NP_005727.1	alpha centractin Homo sapiens	42586	6.1838	3745.36	14	31	43.617	7.6797	244	13	2	6.6332	0.017482102	0	0	49106
Identified Peptides		NP_005727.1	alpha centractin Homo sapiens
	OK	Precursor MH+ (Da)	z	Peptide MH+ (Da)	MH+ Error (Da)	MH+ Error (ppm)	Score	Start	End	Sequence	Modifications	Retention Time (min)	Query Tool	Intensity	Peptide Type	Products	BY Matches	Products RMS Mass Error (ppm)	Products RMS RT Error (min)	Protein ID
	2	1073.5479	2.42	1073.5448	0.0031	2.8605	8.0819	73	81	(R)YPMEHGIVK(D)		34.4742	PLGS Databank Search	481893	Pass One Match	15	b2b3b6b7b8y3y4y5y6y6°y7y7°y8y8°y9	3.4559	0.0114	49106,
	2	2534.3003	2.93	2534.2886	0.0118	4.6399	7.7709	97	118	(K)DQLQTFSEEHPVLLTEAPLNPR(K)		63.2603	PLGS Databank Search	593201	Pass One Match	56	b2b2*b2°b3b3°b4b4*b5b5*b5°b6°b10b12b13b14b14°b15b15°b16b16°b19b22b22°y2y3y3*y4y5y5*y6y7y7°y8y8°y9y10y11y12y12°y13y13°y14y14°y15y16y16°y17y17*y18y18°y19y19*y20y20°y21y22	4.9313	0.0167	49106,
	2	1683.9347	2.25	1683.9316	0.0031	1.8426	7.7587	293	308	(R)TLFSNIVLSGGSTLFK(G)		79.2533	PLGS Databank Search	128886	Pass One Match	36	b1b1°b2b2°b3b3°b4b4°b5b5°b6b6*b6°b7b7*b8b8*b9°b14°b15°b16*b16°y2y3y4y6y7y7°y8°y9y10y11y12y14y14*y16	6.4271	0.012	49106,
	2	1533.8016	2.04	1533.7981	0.0035	2.2629	7.6225	47	61	(R)VMAGALEGDIFIGPK(A)	Oxidation M (2)	59.9598	PLGS Databank Search	71762	Variable Modification	23	b2b3b4b5b6b7b8°b11b15y2y3y4y5y6y8y9y9°y10y11y12y13y14y15	7.9002	0.0206	49106,
	2	1003.5223	1.95	1003.5207	0.0016	1.5723	7.4311	23	32	(K)AGFAGDQIPK(Y)		37.819	PLGS Databank Search	592118	Pass One Match	17	b2b3b4b5b6b6°b7°b8°y1y2y3y4y5y6*y7°y9y10	7.4025	0.0176	49106,
	2	1086.5654	1.94	1086.5619	0.0035	3.2597	7.4244	89	96	(R)IWQYVYSK(D)		47.5937	PLGS Databank Search	110056.3984	Pass One Match	13	b2b4y1y2y2°y3y3°y4y5y6y6*y7y8	7.0717	0.0221	49106,
	2	1866.9259	2.02	1866.9232	0.0027	1.436	7.3642	239	255	(K)AQYYLPDGSTIEIGPSR(F)		62.4764	PLGS Databank Search	132217	Pass One Match	16	b2b2*b3b4b5b6*b8°b13y3y4y8y10y12y13y15y17	5.4272	0.0292	49106,
	2	965.3777	1.88	965.3782	-5.0E-4	-0.4725	7.3128	82	88	(K)DWNDMER(I)		37.3833	PLGS Databank Search	281366	Pass One Match	12	b1°b2b2°y2y3y4y5y5*y5°y6y7y7*	4.3218	0.0215	49106,
	2	1517.8086	2.02	1517.8032	0.0054	3.5386	7.2792	47	61	(R)VMAGALEGDIFIGPK(A)		64.1786	PLGS Databank Search	163918	Pass One Match	17	b2b3b5b6b7b8b9y4y5y6y7y8y11y12y13y14y15	7.9509	0.014	49106,
	2	3157.6216	3	3157.5444	0.0771	24.412	5.9046	153	182	(R)TTGVVLDSGDGVTHAVPIYEGFAMPHSIMR(I)		77.9756	PLGS Databank Search	2219.211914	Pass Two Match	4	b12y12y20y30	16.7065	0.0158	49106,
	2	2829.3716	3.75	2829.3867	-0.0153	-5.4161	5.8641	231	255	(K)DETLETEKAQYYLPDGSTIEIGPSR(F)	Tri-deuterated Me (1)	66.1501	PLGS Databank Search	1976	Variable Modification	7	b3°b15*b16*y11°y13°y15°y21°	7.591	0.0195	49106,
	2	2662.3962	2.92	2662.3835	0.0127	4.7686	5.733	97	119	(K)DQLQTFSEEHPVLLTEAPLNPRK(N)		70.9293	PLGS Databank Search	43753	Pass Two Match	7	b2b3°b7*b23b23*y21°y23	6.4657	0.0147	49106,
	2	2217.1628	2.92	2217.14	0.023	10.3949	5.5438	2	22	(M)ESYDVIANQPVVIDNGSGVIK(A)		80.3815	PLGS Databank Search	5490	Pass Two Match	5	b11b12b13*y9*y11*	13.7207	0.016	49106,
	2	910.4832	2.1	910.4815	0.0017	1.867	0	74	81	(Y)PMEHGIVK(D)		34.4704	PLGS Databank Search	4035	In Source Fragment	16	b2b3b4b5b5°b7y2y3y4y5y6y6°y7y7°y8y8°	3.2289	0.0096	49106,
